# Supplementary material for: Multi-Metagenome Analysis Unravels Community Collapse After Sampling and Hints the Cultivation Strategy of CPR Bacteria in Groundwater
Source: Microorganisms. 2025 Apr 24;13(5):972. doi: 10.3390/microorganisms13050972 (PMC12114108; doi:10.3390/microorganisms13050972)
Supplement: Supplementary file 1 [file microorganisms-13-00972-s001.zip › Table S1.xlsx]

## Sheet: Sheet1
Table S1. Metagenomic sequencing data.
		QC						Assembly						GenePredict
SampleID	Source	Raw_Base(G)	Clean_Base(G)	Clean_Q20(%)	Clean_Q30(%)	Clean_GC(%)	Effective(%)	Total len(bp)	Scaftigs num	Average len(bp)	N50 len(bp)	N90 len(bp)	Max len(bp)	ORFs NO	integrity:none	integrity:end	integrity:start	integrity:all	Total length (Mbp)	Average length(bp)	GC_Percent
GW4.1h1	this study	6.75	6.65	97.01	91.68	52.85	98.42	358174898	287116	1247.49	1393	575	493758	546494	58,315(10.67%)	121,294(22.19%)	160,926(29.45%)	205,959(37.69%)	315.84	577.94	54.09
GW4.1h2	this study	6.18	6.08	96.93	91.54	55.35	98.29	387119995	321860	1202.76	1335	576	262585	588901	68,014(11.55%)	135,866(23.07%)	178,623(30.33%)	206,398(35.05%)	342.28	581.23	56.63
GW4.1h3	this study	6.28	6.06	96.33	90.18	54.38	96.51	318062505	266235	1194.67	1325	576	308389	492700	54,518(11.07%)	114,014(23.14%)	148,824(30.21%)	175,344(35.59%)	280.6	569.51	55.03
GW4.12h1	this study	6.36	6.27	97.06	91.84	53.62	98.63	315606875	255119	1237.1	1458	578	281213	481783	51,558(10.7%)	110,360(22.91%)	141,813(29.44%)	178,052(36.96%)	278.14	577.31	54.01
GW4.12h2	this study	7.51	7.33	98.22	94.73	54.08	97.55	381513848	321468	1186.79	1327	566	241288	588715	69,025(11.72%)	135,462(23.01%)	175,631(29.83%)	208,597(35.43%)	336	570.73	54.33
GW4.12h3	this study	6.25	6.17	96.72	90.95	55.18	98.77	328049246	249652	1314.03	1584	589	818969	487227	49,717(10.2%)	108,645(22.3%)	139,953(28.72%)	188,912(38.77%)	289.74	594.67	55.88
GW4.24h1	this study	6.22	6.13	96.71	90.93	56.96	98.46	268880739	222858	1206.51	1320	575	516066	415352	45,175(10.88%)	93,272(22.46%)	125,399(30.19%)	151,506(36.48%)	237.3	571.31	58.17
GW4.24h2	this study	6.07	5.9	96.95	91.5	55.38	97.06	289316439	238068	1215.27	1352	575	198881	446032	49,363(11.07%)	102,227(22.92%)	132,867(29.79%)	161,575(36.22%)	255.9	573.73	54.9
GW4.24h3	this study	6.89	6.73	97.02	91.69	56.12	97.59	362069627	312837	1157.37	1216	569	450971	568047	65,394(11.51%)	131,598(23.17%)	176,292(31.03%)	194,763(34.29%)	319.88	563.12	56.58
GW4.48h1	this study	6.11	5.77	97.74	93.9	61.61	94.47	194338776	130163	1493.04	2060	613	776246	270920	25,362(9.36%)	56,185(20.74%)	72,713(26.84%)	116,660(43.06%)	172.67	637.35	61.47
GW4.48h2	this study	6.22	6.17	96.8	91.14	60.21	99.21	219416462	148422	1478.33	2007	614	465428	306517	28,792(9.39%)	64,284(20.97%)	82,575(26.94%)	130,866(42.69%)	195.32	637.21	58.62
GW4.48h3	this study	6.54	6.48	96.86	91.26	61.54	99.16	197106730	121059	1628.19	2381	646	292513	267370	21,114(7.9%)	54,509(20.39%)	68,446(25.6%)	123,301(46.12%)	175.03	654.65	60.94
GW4.lt1	this study	6.86	6.79	98.33	95.26	61.73	98.97	218887124	123249	1775.97	4204	615	1165763	274223	22,678(8.27%)	47,053(17.16%)	61,834(22.55%)	142,658(52.02%)	183.78	670.17	62.87
GW4.lt2	this study	6.31	6.25	98.55	95.7	64.65	99.02	151914280	108406	1401.35	1783	582	1563413	210500	20,867(9.91%)	42,852(20.36%)	54,933(26.1%)	91,848(43.63%)	128.58	610.85	61.82
GW4.lt3	this study	6.64	6.54	98.47	95.58	64.85	98.58	190196272	138028	1377.95	1630	593	1210372	262333	25,015(9.54%)	53,716(20.48%)	69,518(26.5%)	114,084(43.49%)	159.11	606.53	61.56
Ori1	this study	5.91412	5.90839	97.39	93.13	60.39	99.903	169924291	164713	1031.64	1042	555	193805	265590	35,120(13.22%)	64,605(24.33%)	83,007(31.25%)	82,858(31.2%)	141.47	532.66	58.41
Ori2	this study	6.98389	6.97413	97.26	92.64	61.78	99.86	252081507	236469	1066.02	1073	555	234635	393137	54,916(13.97%)	93,339(23.74%)	121,495(30.9%)	123,387(31.39%)	217.37	552.92	60.31
Ori3	this study	6.00811	6.0002	97.58	93.71	59.81	99.868	216471523	208989	1035.8	1032	554	152195	342946	46,703(13.62%)	82,552(24.07%)	108,572(31.66%)	105,119(30.65%)	185.73	541.57	59.34
AntibS1	this study	6.51237	6.49603	97.12	92.64	58.41	99.749	147365405	137263	1073.6	1108	557	104740	231360	29,017(12.54%)	55,751(24.1%)	70,408(30.43%)	76,184(32.93%)	125.37	541.89	58.82
AntibS2	this study	6.4055	6.39744	97.19	92.41	60.55	99.874	283367767	244786	1157.61	1249	571	208743	422911	52,276(12.36%)	99,101(23.43%)	127,943(30.25%)	143,591(33.95%)	242.37	573.09	62
AntibS3	this study	6.04708	6.02779	97.5	93.38	59.58	99.681	74622356	65386	1141.26	1273	566	54143	116446	13,057(11.21%)	27,462(23.58%)	36,640(31.47%)	39,287(33.74%)	65.9	565.95	62.1
AntibM1	this study	6.10809	6.09753	97.06	92.44	62.03	99.827	121039396	107062	1130.55	1282	572	24102	190974	19,860(10.4%)	45,734(23.95%)	61,662(32.29%)	63,718(33.36%)	106.85	559.48	62.8
AntibM2	this study	6.89304	6.88613	96.23	90.39	57.43	99.9	136279558	97965	1391.1	1758	604	87506	195581	18,741(9.58%)	42,328(21.64%)	54,559(27.9%)	79,953(40.88%)	120.26	614.87	61.06
AntibM3	this study	6.77687	6.76684	97.17	92.22	55.05	99.852	130111421	104397	1246.31	1423	577	150531	190943	21,154(11.08%)	43,223(22.64%)	54,969(28.79%)	71,597(37.5%)	112.41	588.69	61.93
AntibW1	this study	6.42641	6.41551	97.13	92.26	50.05	99.83	100803004	62650	1608.99	2420	635	148619	137258	11,694(8.52%)	27,639(20.14%)	34,946(25.46%)	62,979(45.88%)	89.61	652.84	62.42
AntibW2	this study	6.24778	6.23801	97.44	93.1	57.98	99.844	113352285	85244	1329.74	1623	609	47032	166296	15,671(9.42%)	37,899(22.79%)	49,186(29.58%)	63,540(38.21%)	100.23	602.73	62.52
AntibW3	this study	6.3716	6.36278	98.16	94.47	48.58	99.862	63101907	54402	1159.92	1290	589	21663	97256	9,616(9.89%)	23,259(23.92%)	30,841(31.71%)	33,540(34.49%)	55.39	569.5	59.36
AntibSn1	this study	6.31692	6.29695	97.13	92.34	59.58	99.684	71151002	59772	1190.37	1291	587	142877	105316	12,509(11.88%)	25,755(24.45%)	31,565(29.97%)	35,487(33.7%)	62.68	595.15	62.16
AntibSn2	this study	6.34307	6.30733	96.59	91.17	60.27	99.437	57307655	39457	1452.41	1867	639	104194	77868	7,356(9.45%)	17,207(22.1%)	20,999(26.97%)	32,306(41.49%)	50.88	653.46	62.62
AntibSn3	this study	6.74813	6.74436	97.17	92.45	60.24	99.944	53371417	36644	1456.48	1890	644	68173	73209	6,569(8.97%)	16,217(22.15%)	20,336(27.78%)	30,087(41.1%)	47.32	646.42	62.69
AntibMn1	this study	6.57124	6.5568	96.87	91.58	59.03	99.78	99901899	62795	1590.92	2255	648	133208	133835	11,257(8.41%)	27,957(20.89%)	34,871(26.06%)	59,750(44.64%)	89.12	665.9	61.53
AntibMn2	this study	6.78326	6.77096	96.69	91.34	58.22	99.819	88881659	54630	1626.98	2590	622	252859	116131	10,811(9.31%)	23,256(20.03%)	27,952(24.07%)	54,112(46.6%)	78.57	676.54	59.63
AntibMn3	this study	6.81328	6.79627	96.49	90.8	57.56	99.75	101328058	72804	1391.79	1729	624	81741	141323	13,812(9.77%)	32,158(22.75%)	39,788(28.15%)	55,565(39.32%)	90.22	638.41	61.09
AntibWn1	this study	6.45812	6.45277	97.38	92.6	47.05	99.917	145454894	89461	1625.9	2227	669	230030	194351	15,376(7.91%)	40,459(20.82%)	51,533(26.52%)	86,983(44.76%)	129.04	663.97	57.87
AntibWn2	this study	6.50462	6.47218	97.19	92.37	56.95	99.501	152997752	113406	1349.12	1640	616	67839	219554	20,561(9.36%)	49,681(22.63%)	64,804(29.52%)	84,508(38.49%)	135.8	618.53	60.88
AntibWn3	this study	6.59369	6.57175	96.9	91.61	54.31	99.667	119897052	80674	1486.19	1933	642	90304	165154	14,129(8.56%)	35,677(21.6%)	45,774(27.72%)	69,574(42.13%)	106.25	643.36	61.71
Clean_Q20 (%): The percentage of bases with a Phred score greater than 20 in Clean_Base among the total number of bases
Clean_Q30 (%): The percentage of bases with a Phred score greater than 30 in Clean_Base among the total number of bases
Effective (%): The percentage of the valid data (Clean_Base) to the raw data (Raw_Base)
Total len (bp): The total length of the assembled scaftigs
Scaftigs num: The total number of assembled scaftigs
Average len (bp): The average length of scaftigs
N50 len (bp): Sort the scaftigs by length and sum them from the longest to the shortest. The length value of the scaftig when the sum reaches 50% of the total length of all scaftigs
N90 len (bp): Sort the scaftigs by length and sum them from the longest to the shortest. The length value of the scaftig when the sum reaches 90% of the total length of all scaftigs
Max len (bp): The length value of the longest assembled scaftig
ORFs_NO: The number of genes in the gene catalogue
Integrity_start: The number and percentage of genes containing only the start codon
Integrity_end: The number and percentage of genes containing only the stop codon
Integrity_none: The number and percentage of genes containing neither the start codon nor the stop codon
Integrity_all: The percentage of complete genes (genes with both start and stop codons)
Total_Len(Mbp): The total length of genes in the gene catalogue, with the unit of megabase pairs
Average_Len(bp): The average length of genes in the gene catalogue
GC_Percent: The overall GC content value of genes predicted in the gene catalogue
