# Supplementary material for: Multi-Metagenome Analysis Unravels Community Collapse After Sampling and Hints the Cultivation Strategy of CPR Bacteria in Groundwater
Source: Microorganisms. 2025 Apr 24;13(5):972. doi: 10.3390/microorganisms13050972 (PMC12114108; doi:10.3390/microorganisms13050972)
Supplement: Supplementary file 1 [file microorganisms-13-00972-s001.zip › Table S2.xlsx]

## Sheet: Table S2
Supplementary Table S2. Potential host bacteria of CPR in the groudwater.
Summary
Candidatus.Niyogibacteria
Candidatus.Nomurabacteria
Candidatus.Roizmanbacteria
Candidatus.Ryanbacteria
Candidatus.Yanofskybacteria
Candidatus.Zambryskibacteria
Candidatus.Yonathbacteria
Candidatus.Zambryskibacteria
Candidatus.Yonathbacteria
Candidatus.Wolfebacteria
Candidatus.Woesebacteria
Candidatus.Wildermuthbacteria
Candidatus.Uhrbacteria
Candidatus.Terrybacteria
Candidatus.Taylorbacteria
Candidatus.Tagabacteria
Candidatus.Sungbacteria
Candidatus.Staskawiczbacteria
Candidatus.Spechtbacteria
Candidatus.Shapirobacteria
Candidatus.Portnoybacteria
Candidatus.Peregrinibacteria
Candidatus.Parcubacteria
Candidatus.Nealsonbacteria
Candidatus.Moranbacteria
Candidatus.Microgenomates
Candidatus.Magasanikbacteria
Candidatus.Lloydbacteria
Candidatus.Liptonbacteria
Candidatus.Kuenenbacteria
Candidatus.Levybacteria
Candidatus.Kaiserbacteria
Candidatus.Jorgensenbacteria
Candidatus.Gracilibacteria
Candidatus.Gottesmanbacteria
Candidatus.Giovannonibacteria
Candidatus.Falkowbacteria
Candidatus.Doudnabacteria
Candidatus.Daviesbacteria
Candidatus.Curtissbacteria
Candidatus.Collierbacteria
Candidatus.Buchananbacteria
Candidatus.Berkelbacteria
WWE3
Candidatus.Adlerbacteria
Candidatus.Amesbacteria
Candidatus.Azambacteria
Candidatus.Beckwithbacteria
Candidatus.Saccharibacteria

## Sheet: Summary
Supplementary Table 2. Potential host bacteria of CPR in the groudwater.
Acidimicrobiaceae	Aestuariivirgaceae	Baekduiaceae	Caedimonadaceae	Bacteriovoracaceae	Actinomycetaceae	Arcobacteraceae	Anaplasmataceae
Candidatus.Niyogibacteria	Candidatus.Niyogibacteria	Candidatus.Niyogibacteria
Candidatus.Nomurabacteria	Candidatus.Nomurabacteria	Candidatus.Nomurabacteria	Candidatus.Nomurabacteria
Candidatus.Roizmanbacteria	Candidatus.Roizmanbacteria	Candidatus.Roizmanbacteria	Candidatus.Roizmanbacteria
Candidatus.Ryanbacteria	Candidatus.Ryanbacteria	Candidatus.Ryanbacteria	Candidatus.Ryanbacteria
Candidatus.Yanofskybacteria	Candidatus.Yanofskybacteria	Candidatus.Yanofskybacteria	Candidatus.Yanofskybacteria
Candidatus.Zambryskibacteria	Candidatus.Zambryskibacteria	Candidatus.Zambryskibacteria	Candidatus.Zambryskibacteria
	Candidatus.Yonathbacteria	Candidatus.Yonathbacteria	Candidatus.Yonathbacteria	Candidatus.Yonathbacteria
Candidatus.Wolfebacteria	Candidatus.Wolfebacteria
Candidatus.Woesebacteria	Candidatus.Woesebacteria	Candidatus.Woesebacteria	Candidatus.Woesebacteria
Candidatus.Wildermuthbacteria	Candidatus.Wildermuthbacteria
Candidatus.Uhrbacteria	Candidatus.Uhrbacteria	Candidatus.Uhrbacteria
Candidatus.Terrybacteria	Candidatus.Terrybacteria
Candidatus.Taylorbacteria	Candidatus.Taylorbacteria	Candidatus.Taylorbacteria	Candidatus.Taylorbacteria
Candidatus.Sungbacteria	Candidatus.Sungbacteria	Candidatus.Sungbacteria
Candidatus.Staskawiczbacteria	Candidatus.Staskawiczbacteria
Candidatus.Spechtbacteria	Candidatus.Spechtbacteria	Candidatus.Spechtbacteria	Candidatus.Spechtbacteria
Candidatus.Shapirobacteria
Candidatus.Portnoybacteria	Candidatus.Portnoybacteria	Candidatus.Portnoybacteria
Candidatus.Peregrinibacteria	Candidatus.Peregrinibacteria		Candidatus.Peregrinibacteria
	Candidatus.Parcubacteria	Candidatus.Parcubacteria
Candidatus.Nealsonbacteria	Candidatus.Nealsonbacteria	Candidatus.Nealsonbacteria
Candidatus.Moranbacteria	Candidatus.Moranbacteria	Candidatus.Moranbacteria	Candidatus.Moranbacteria
Candidatus.Microgenomates	Candidatus.Microgenomates	Candidatus.Microgenomates	Candidatus.Microgenomates
Candidatus.Magasanikbacteria	Candidatus.Magasanikbacteria	Candidatus.Magasanikbacteria
		Candidatus.Lloydbacteria	Candidatus.Lloydbacteria
Candidatus.Liptonbacteria	Candidatus.Liptonbacteria	Candidatus.Liptonbacteria
			Candidatus.Kuenenbacteria
Candidatus.Levybacteria	Candidatus.Levybacteria		Candidatus.Levybacteria
Candidatus.Kaiserbacteria	Candidatus.Kaiserbacteria	Candidatus.Kaiserbacteria
Candidatus.Jorgensenbacteria	Candidatus.Jorgensenbacteria				Candidatus.Jorgensenbacteria
Candidatus.Gottesmanbacteria	Candidatus.Gottesmanbacteria					Candidatus.Gottesmanbacteria
Candidatus.Giovannonibacteria	Candidatus.Giovannonibacteria	Candidatus.Giovannonibacteria	Candidatus.Giovannonibacteria		Candidatus.Giovannonibacteria
Candidatus.Falkowbacteria	Candidatus.Falkowbacteria	Candidatus.Falkowbacteria
Candidatus.Doudnabacteria	Candidatus.Doudnabacteria	Candidatus.Doudnabacteria
Candidatus.Daviesbacteria	Candidatus.Daviesbacteria
Candidatus.Collierbacteria	Candidatus.Collierbacteria	Candidatus.Collierbacteria	Candidatus.Collierbacteria
Candidatus.Buchananbacteria	Candidatus.Buchananbacteria
Candidatus.Berkelbacteria	Candidatus.Berkelbacteria	Candidatus.Berkelbacteria
candidate.division.WWE3		candidate.division.WWE3					candidate.division.WWE3
Candidatus.Amesbacteria	Candidatus.Amesbacteria
Candidatus.Beckwithbacteria	Candidatus.Beckwithbacteria	Candidatus.Beckwithbacteria	Candidatus.Beckwithbacteria
Candidatus.Saccharibacteria	Candidatus.Saccharibacteria	Candidatus.Saccharibacteria	Candidatus.Saccharibacteria		Candidatus.Saccharibacteria

## Sheet: Candidatus.Niyogibacteria
Effects of adding ampicillin and low-concentration nutrients on CPR enrichment						Effect of post-sampling standing time on CPR bacteria						Taxonomy
Source	Interaction	Target	Type	Correlation	Pvalue	Source	Interaction	Target	Type	Correlation	Pvalue
Acidimicrobiaceae	positive	Candidatus.Niyogibacteria	Undirected	0.661778	0	Acidimicrobiaceae	positive	Candidatus.Niyogibacteria	Undirected	0.818366	0.01	k__Bacteria;p__Actinomycetota;c__Acidimicrobiia;o__Acidimicrobiales;f__Acidimicrobiaceae
Acidobacteriaceae	negative	Candidatus.Niyogibacteria	Undirected	-0.686719	0	Acidobacteriaceae	negative	Candidatus.Niyogibacteria	Undirected	-0.709252	0.04	k__Bacteria;p__Acidobacteriota;c__Terriglobia;o__Terriglobales;f__Acidobacteriaceae
Aeromonadaceae	negative	Candidatus.Niyogibacteria	Undirected	-0.729025	0	Aeromonadaceae	negative	Candidatus.Niyogibacteria	Undirected	-0.78285	0.02	k__Bacteria;p__Pseudomonadota;c__Gammaproteobacteria;o__Aeromonadales;f__Aeromonadaceae
Aestuariivirgaceae	positive	Candidatus.Niyogibacteria	Undirected	0.67788	0	Aestuariivirgaceae	positive	Candidatus.Niyogibacteria	Undirected	0.857443	0.01	k__Bacteria;p__Pseudomonadota;c__Alphaproteobacteria;o__Hyphomicrobiales;f__Aestuariivirgaceae
Akkermansiaceae	negative	Candidatus.Niyogibacteria	Undirected	-0.728797	0	Akkermansiaceae	negative	Candidatus.Niyogibacteria	Undirected	-0.606645	0.02	k__Bacteria;p__Verrucomicrobiota;c__Verrucomicrobiae;o__Verrucomicrobiales;f__Akkermansiaceae
Alcaligenaceae	negative	Candidatus.Niyogibacteria	Undirected	-0.646236	0	Alcaligenaceae	negative	Candidatus.Niyogibacteria	Undirected	-0.713291	0	k__Bacteria;p__Pseudomonadota;c__Betaproteobacteria;o__Burkholderiales;f__Alcaligenaceae
Alteromonadaceae	negative	Candidatus.Niyogibacteria	Undirected	-0.664079	0	Alteromonadaceae	negative	Candidatus.Niyogibacteria	Undirected	-0.701203	0	k__Bacteria;p__Pseudomonadota;c__Gammaproteobacteria;o__Alteromonadales;f__Alteromonadaceae
Baekduiaceae	positive	Candidatus.Niyogibacteria	Undirected	0.619841	0	Baekduiaceae	positive	Candidatus.Niyogibacteria	Undirected	0.603247	0.01	k__Bacteria;p__Actinomycetota;c__Rubrobacteria;o__Rubrobacterales;f__Baekduiaceae
Burkholderiaceae	negative	Candidatus.Niyogibacteria	Undirected	-0.685708	0	Burkholderiaceae	negative	Candidatus.Niyogibacteria	Undirected	-0.723292	0	k__Bacteria;p__Pseudomonadota;c__Betaproteobacteria;o__Burkholderiales;f__Burkholderiaceae
Calotrichaceae	negative	Candidatus.Niyogibacteria	Undirected	-0.69922	0.01	Calotrichaceae	negative	Candidatus.Niyogibacteria	Undirected	-0.82901	0	k__Bacteria;p__Cyanobacteriota;c__Cyanophyceae;o__Nostocales;f__Calotrichaceae

## Sheet: Candidatus.Nomurabacteria
Effects of adding ampicillin and low-concentration nutrients on CPR enrichment						Effect of post-sampling standing time on CPR bacteria						Taxonomy
Source	Interaction	Target	Type	Correlation	Pvalue	Source	Interaction	Target	Type	Correlation	Pvalue
Acidimicrobiaceae	positive	Candidatus.Nomurabacteria	Undirected	0.867448	0	Acidimicrobiaceae	positive	Candidatus.Nomurabacteria	Undirected	0.695435	0.01	k__Bacteria;p__Actinomycetota;c__Acidimicrobiia;o__Acidimicrobiales;f__Acidimicrobiaceae
Acidithiobacillaceae	negative	Candidatus.Nomurabacteria	Undirected	-0.616567	0	Acidithiobacillaceae	negative	Candidatus.Nomurabacteria	Undirected	-0.817206	0.01	k__Bacteria;p__Pseudomonadota;c__Acidithiobacillia;o__Acidithiobacillales;f__Acidithiobacillaceae
Acidobacteriaceae	negative	Candidatus.Nomurabacteria	Undirected	-0.782625	0	Acidobacteriaceae	negative	Candidatus.Nomurabacteria	Undirected	-0.701436	0.01	k__Bacteria;p__Acidobacteriota;c__Terriglobia;o__Terriglobales;f__Acidobacteriaceae
Aeromonadaceae	negative	Candidatus.Nomurabacteria	Undirected	-0.876922	0	Aeromonadaceae	negative	Candidatus.Nomurabacteria	Undirected	-0.841538	0	k__Bacteria;p__Pseudomonadota;c__Gammaproteobacteria;o__Aeromonadales;f__Aeromonadaceae
Aestuariivirgaceae	positive	Candidatus.Nomurabacteria	Undirected	0.88655	0	Aestuariivirgaceae	positive	Candidatus.Nomurabacteria	Undirected	0.731745	0.01	k__Bacteria;p__Pseudomonadota;c__Alphaproteobacteria;o__Hyphomicrobiales;f__Aestuariivirgaceae
Akkermansiaceae	negative	Candidatus.Nomurabacteria	Undirected	-0.866646	0	Akkermansiaceae	negative	Candidatus.Nomurabacteria	Undirected	-0.608095	0.04	k__Bacteria;p__Verrucomicrobiota;c__Verrucomicrobiae;o__Verrucomicrobiales;f__Akkermansiaceae
Alcaligenaceae	negative	Candidatus.Nomurabacteria	Undirected	-0.84379	0	Alcaligenaceae	negative	Candidatus.Nomurabacteria	Undirected	-0.784535	0	k__Bacteria;p__Pseudomonadota;c__Betaproteobacteria;o__Burkholderiales;f__Alcaligenaceae
Alsobacteraceae	positive	Candidatus.Nomurabacteria	Undirected	0.655307	0	Alsobacteraceae	negative	Candidatus.Nomurabacteria	Undirected	-0.754849	0	k__Bacteria;p__Pseudomonadota;c__Alphaproteobacteria;o__Hyphomicrobiales;f__Alsobacteraceae
Alteromonadaceae	negative	Candidatus.Nomurabacteria	Undirected	-0.784133	0	Alteromonadaceae	negative	Candidatus.Nomurabacteria	Undirected	-0.798467	0	k__Bacteria;p__Pseudomonadota;c__Gammaproteobacteria;o__Alteromonadales;f__Alteromonadaceae
Arcobacteraceae	positive	Candidatus.Nomurabacteria	Undirected	0.682265	0	Arcobacteraceae	negative	Candidatus.Nomurabacteria	Undirected	-0.794397	0.01	k__Bacteria;p__Campylobacterota;c__Epsilonproteobacteria;o__Campylobacterales;f__Arcobacteraceae
Baekduiaceae	positive	Candidatus.Nomurabacteria	Undirected	0.825165	0	Baekduiaceae	positive	Candidatus.Nomurabacteria	Undirected	0.753023	0	k__Bacteria;p__Actinomycetota;c__Rubrobacteria;o__Rubrobacterales;f__Baekduiaceae
Balneatrichaceae	negative	Candidatus.Nomurabacteria	Undirected	-0.642474	0	Balneatrichaceae	negative	Candidatus.Nomurabacteria	Undirected	-0.839348	0	k__Bacteria;p__Pseudomonadota;c__Gammaproteobacteria;o__Oceanospirillales;f__Balneatrichaceae
Brucellaceae	negative	Candidatus.Nomurabacteria	Undirected	-0.820114	0	Brucellaceae	negative	Candidatus.Nomurabacteria	Undirected	-0.661877	0.01	k__Bacteria;p__Pseudomonadota;c__Alphaproteobacteria;o__Hyphomicrobiales;f__Brucellaceae
Burkholderiaceae	negative	Candidatus.Nomurabacteria	Undirected	-0.871642	0	Burkholderiaceae	negative	Candidatus.Nomurabacteria	Undirected	-0.787832	0	k__Bacteria;p__Pseudomonadota;c__Betaproteobacteria;o__Burkholderiales;f__Burkholderiaceae
Caedimonadaceae	positive	Candidatus.Nomurabacteria	Undirected	0.650243	0	Caedimonadaceae	positive	Candidatus.Nomurabacteria	Undirected	0.648366	0.03	k__Bacteria;p__Pseudomonadota;c__Alphaproteobacteria;o__Holosporales;f__Caedimonadaceae
Calotrichaceae	negative	Candidatus.Nomurabacteria	Undirected	-0.828249	0	Calotrichaceae	negative	Candidatus.Nomurabacteria	Undirected	-0.81892	0	k__Bacteria;p__Cyanobacteriota;c__Cyanophyceae;o__Nostocales;f__Calotrichaceae

## Sheet: Candidatus.Roizmanbacteria
Effects of adding ampicillin and low-concentration nutrients on CPR enrichment						Effect of post-sampling standing time on CPR bacteria						Taxonomy
Source	Interaction	Target	Type	Correlation	Pvalue	Source	Interaction	Target	Type	Correlation	Pvalue
Acidimicrobiaceae	positive	Candidatus.Roizmanbacteria	Undirected	0.779631	0	Acidimicrobiaceae	positive	Candidatus.Roizmanbacteria	Undirected	0.941556	0	k__Bacteria;p__Actinomycetota;c__Acidimicrobiia;o__Acidimicrobiales;f__Acidimicrobiaceae
Acidobacteriaceae	negative	Candidatus.Roizmanbacteria	Undirected	-0.753479	0	Acidobacteriaceae	negative	Candidatus.Roizmanbacteria	Undirected	-0.635587	0.01	k__Bacteria;p__Acidobacteriota;c__Terriglobia;o__Terriglobales;f__Acidobacteriaceae
Aeromonadaceae	negative	Candidatus.Roizmanbacteria	Undirected	-0.822824	0	Aeromonadaceae	negative	Candidatus.Roizmanbacteria	Undirected	-0.721136	0.01	k__Bacteria;p__Pseudomonadota;c__Gammaproteobacteria;o__Aeromonadales;f__Aeromonadaceae
Aestuariivirgaceae	positive	Candidatus.Roizmanbacteria	Undirected	0.852701	0	Aestuariivirgaceae	positive	Candidatus.Roizmanbacteria	Undirected	0.924968	0	k__Bacteria;p__Pseudomonadota;c__Alphaproteobacteria;o__Hyphomicrobiales;f__Aestuariivirgaceae
Akkermansiaceae	negative	Candidatus.Roizmanbacteria	Undirected	-0.815801	0	Akkermansiaceae	negative	Candidatus.Roizmanbacteria	Undirected	-0.625934	0.03	k__Bacteria;p__Verrucomicrobiota;c__Verrucomicrobiae;o__Verrucomicrobiales;f__Akkermansiaceae
Alcaligenaceae	negative	Candidatus.Roizmanbacteria	Undirected	-0.813509	0.01	Alcaligenaceae	negative	Candidatus.Roizmanbacteria	Undirected	-0.64711	0.01	k__Bacteria;p__Pseudomonadota;c__Betaproteobacteria;o__Burkholderiales;f__Alcaligenaceae
Alteromonadaceae	negative	Candidatus.Roizmanbacteria	Undirected	-0.620492	0	Alteromonadaceae	negative	Candidatus.Roizmanbacteria	Undirected	-0.701872	0.02	k__Bacteria;p__Pseudomonadota;c__Gammaproteobacteria;o__Alteromonadales;f__Alteromonadaceae
Arcobacteraceae	positive	Candidatus.Roizmanbacteria	Undirected	0.672701	0	Arcobacteraceae	negative	Candidatus.Roizmanbacteria	Undirected	-0.777151	0	k__Bacteria;p__Campylobacterota;c__Epsilonproteobacteria;o__Campylobacterales;f__Arcobacteraceae
Baekduiaceae	positive	Candidatus.Roizmanbacteria	Undirected	0.686361	0	Baekduiaceae	positive	Candidatus.Roizmanbacteria	Undirected	0.647156	0.03	k__Bacteria;p__Actinomycetota;c__Rubrobacteria;o__Rubrobacterales;f__Baekduiaceae
Burkholderiaceae	negative	Candidatus.Roizmanbacteria	Undirected	-0.77338	0	Burkholderiaceae	negative	Candidatus.Roizmanbacteria	Undirected	-0.658889	0	k__Bacteria;p__Pseudomonadota;c__Betaproteobacteria;o__Burkholderiales;f__Burkholderiaceae
Caedimonadaceae	positive	Candidatus.Roizmanbacteria	Undirected	0.658743	0	Caedimonadaceae	positive	Candidatus.Roizmanbacteria	Undirected	0.713853	0.02	k__Bacteria;p__Pseudomonadota;c__Alphaproteobacteria;o__Holosporales;f__Caedimonadaceae
Calotrichaceae	negative	Candidatus.Roizmanbacteria	Undirected	-0.823941	0	Calotrichaceae	negative	Candidatus.Roizmanbacteria	Undirected	-0.861993	0	k__Bacteria;p__Cyanobacteriota;c__Cyanophyceae;o__Nostocales;f__Calotrichaceae

## Sheet: Candidatus.Ryanbacteria
Effects of adding ampicillin and low-concentration nutrients on CPR enrichment						Effect of post-sampling standing time on CPR bacteria						Taxonomy
Source	Interaction	Target	Type	Correlation	Pvalue	Source	Interaction	Target	Type	Correlation	Pvalue
Acidimicrobiaceae	positive	Candidatus.Ryanbacteria	Undirected	0.66591	0	Acidimicrobiaceae	positive	Candidatus.Ryanbacteria	Undirected	0.824822	0.02	k__Bacteria;p__Actinomycetota;c__Acidimicrobiia;o__Acidimicrobiales;f__Acidimicrobiaceae
Acidithiobacillaceae	negative	Candidatus.Ryanbacteria	Undirected	-0.685456	0	Acidithiobacillaceae	negative	Candidatus.Ryanbacteria	Undirected	-0.869586	0	k__Bacteria;p__Pseudomonadota;c__Acidithiobacillia;o__Acidithiobacillales;f__Acidithiobacillaceae
Acidobacteriaceae	negative	Candidatus.Ryanbacteria	Undirected	-0.685614	0	Acidobacteriaceae	negative	Candidatus.Ryanbacteria	Undirected	-0.632665	0.03	k__Bacteria;p__Acidobacteriota;c__Terriglobia;o__Terriglobales;f__Acidobacteriaceae
Aestuariivirgaceae	positive	Candidatus.Ryanbacteria	Undirected	0.626836	0	Aestuariivirgaceae	positive	Candidatus.Ryanbacteria	Undirected	0.845287	0	k__Bacteria;p__Pseudomonadota;c__Alphaproteobacteria;o__Hyphomicrobiales;f__Aestuariivirgaceae
Alcaligenaceae	negative	Candidatus.Ryanbacteria	Undirected	-0.642252	0.01	Alcaligenaceae	negative	Candidatus.Ryanbacteria	Undirected	-0.67645	0	k__Bacteria;p__Pseudomonadota;c__Betaproteobacteria;o__Burkholderiales;f__Alcaligenaceae
Alteromonadaceae	negative	Candidatus.Ryanbacteria	Undirected	-0.714956	0	Alteromonadaceae	negative	Candidatus.Ryanbacteria	Undirected	-0.759699	0.01	k__Bacteria;p__Pseudomonadota;c__Gammaproteobacteria;o__Alteromonadales;f__Alteromonadaceae
Baekduiaceae	positive	Candidatus.Ryanbacteria	Undirected	0.703899	0	Baekduiaceae	positive	Candidatus.Ryanbacteria	Undirected	0.65916	0.01	k__Bacteria;p__Actinomycetota;c__Rubrobacteria;o__Rubrobacterales;f__Baekduiaceae
Burkholderiaceae	negative	Candidatus.Ryanbacteria	Undirected	-0.702878	0	Burkholderiaceae	negative	Candidatus.Ryanbacteria	Undirected	-0.6885	0	k__Bacteria;p__Pseudomonadota;c__Betaproteobacteria;o__Burkholderiales;f__Burkholderiaceae
Caedimonadaceae	positive	Candidatus.Ryanbacteria	Undirected	0.756181	0	Caedimonadaceae	positive	Candidatus.Ryanbacteria	Undirected	0.697322	0.02	k__Bacteria;p__Pseudomonadota;c__Alphaproteobacteria;o__Holosporales;f__Caedimonadaceae
Calotrichaceae	negative	Candidatus.Ryanbacteria	Undirected	-0.673073	0	Calotrichaceae	negative	Candidatus.Ryanbacteria	Undirected	-0.865596	0	k__Bacteria;p__Cyanobacteriota;c__Cyanophyceae;o__Nostocales;f__Calotrichaceae

## Sheet: Candidatus.Yanofskybacteria
Effects of adding ampicillin and low-concentration nutrients on CPR enrichment						Effect of post-sampling standing time on CPR bacteria						Taxonomy
Source	Interaction	Target	Type	Correlation	Pvalue	Source	Interaction	Target	Type	Correlation	Pvalue
Acidimicrobiaceae	positive	Candidatus.Yanofskybacteria	Undirected	0.700968	0	Acidimicrobiaceae	positive	Candidatus.Yanofskybacteria	Undirected	0.783193	0	k__Bacteria;p__Actinomycetota;c__Acidimicrobiia;o__Acidimicrobiales;f__Acidimicrobiaceae
Aeromonadaceae	negative	Candidatus.Yanofskybacteria	Undirected	-0.701329	0	Aeromonadaceae	negative	Candidatus.Yanofskybacteria	Undirected	-0.845115	0	k__Bacteria;p__Pseudomonadota;c__Gammaproteobacteria;o__Aeromonadales;f__Aeromonadaceae
Aestuariivirgaceae	positive	Candidatus.Yanofskybacteria	Undirected	0.668411	0	Aestuariivirgaceae	positive	Candidatus.Yanofskybacteria	Undirected	0.834746	0	k__Bacteria;p__Pseudomonadota;c__Alphaproteobacteria;o__Hyphomicrobiales;f__Aestuariivirgaceae
Akkermansiaceae	negative	Candidatus.Yanofskybacteria	Undirected	-0.603674	0	Akkermansiaceae	negative	Candidatus.Yanofskybacteria	Undirected	-0.643055	0.04	k__Bacteria;p__Verrucomicrobiota;c__Verrucomicrobiae;o__Verrucomicrobiales;f__Akkermansiaceae
Alteromonadaceae	negative	Candidatus.Yanofskybacteria	Undirected	-0.725863	0	Alteromonadaceae	negative	Candidatus.Yanofskybacteria	Undirected	-0.760082	0.01	k__Bacteria;p__Pseudomonadota;c__Gammaproteobacteria;o__Alteromonadales;f__Alteromonadaceae
Baekduiaceae	positive	Candidatus.Yanofskybacteria	Undirected	0.622665	0	Baekduiaceae	positive	Candidatus.Yanofskybacteria	Undirected	0.624039	0.05	k__Bacteria;p__Actinomycetota;c__Rubrobacteria;o__Rubrobacterales;f__Baekduiaceae
Balneatrichaceae	negative	Candidatus.Yanofskybacteria	Undirected	-0.663624	0	Balneatrichaceae	negative	Candidatus.Yanofskybacteria	Undirected	-0.894865	0	k__Bacteria;p__Pseudomonadota;c__Gammaproteobacteria;o__Oceanospirillales;f__Balneatrichaceae
Burkholderiaceae	negative	Candidatus.Yanofskybacteria	Undirected	-0.674543	0	Burkholderiaceae	negative	Candidatus.Yanofskybacteria	Undirected	-0.788606	0	k__Bacteria;p__Pseudomonadota;c__Betaproteobacteria;o__Burkholderiales;f__Burkholderiaceae
Caedimonadaceae	positive	Candidatus.Yanofskybacteria	Undirected	0.61558	0	Caedimonadaceae	positive	Candidatus.Yanofskybacteria	Undirected	0.699709	0.03	k__Bacteria;p__Pseudomonadota;c__Alphaproteobacteria;o__Holosporales;f__Caedimonadaceae
Calotrichaceae	negative	Candidatus.Yanofskybacteria	Undirected	-0.688644	0	Calotrichaceae	negative	Candidatus.Yanofskybacteria	Undirected	-0.820725	0	k__Bacteria;p__Cyanobacteriota;c__Cyanophyceae;o__Nostocales;f__Calotrichaceae

## Sheet: Candidatus.Zambryskibacteria
Effects of adding ampicillin and low-concentration nutrients on CPR enrichment						Effect of post-sampling standing time on CPR bacteria						Taxonomy
Source	Interaction	Target	Type	Correlation	Pvalue	Source	Interaction	Target	Type	Correlation	Pvalue
Acidimicrobiaceae	positive	Candidatus.Zambryskibacteria	Undirected	0.732945	0	Acidimicrobiaceae	positive	Candidatus.Zambryskibacteria	Undirected	0.738668	0	k__Bacteria;p__Actinomycetota;c__Acidimicrobiia;o__Acidimicrobiales;f__Acidimicrobiaceae
Acidithiobacillaceae	negative	Candidatus.Zambryskibacteria	Undirected	-0.655207	0	Acidithiobacillaceae	negative	Candidatus.Zambryskibacteria	Undirected	-0.836553	0	k__Bacteria;p__Pseudomonadota;c__Acidithiobacillia;o__Acidithiobacillales;f__Acidithiobacillaceae
Acidobacteriaceae	negative	Candidatus.Zambryskibacteria	Undirected	-0.731883	0	Acidobacteriaceae	negative	Candidatus.Zambryskibacteria	Undirected	-0.649434	0.02	k__Bacteria;p__Acidobacteriota;c__Terriglobia;o__Terriglobales;f__Acidobacteriaceae
Aeromonadaceae	negative	Candidatus.Zambryskibacteria	Undirected	-0.765834	0	Aeromonadaceae	negative	Candidatus.Zambryskibacteria	Undirected	-0.775302	0	k__Bacteria;p__Pseudomonadota;c__Gammaproteobacteria;o__Aeromonadales;f__Aeromonadaceae
Aestuariivirgaceae	positive	Candidatus.Zambryskibacteria	Undirected	0.719441	0	Aestuariivirgaceae	positive	Candidatus.Zambryskibacteria	Undirected	0.771256	0.01	k__Bacteria;p__Pseudomonadota;c__Alphaproteobacteria;o__Hyphomicrobiales;f__Aestuariivirgaceae
Alcaligenaceae	negative	Candidatus.Zambryskibacteria	Undirected	-0.720801	0	Alcaligenaceae	negative	Candidatus.Zambryskibacteria	Undirected	-0.688746	0.02	k__Bacteria;p__Pseudomonadota;c__Betaproteobacteria;o__Burkholderiales;f__Alcaligenaceae
Alsobacteraceae	positive	Candidatus.Zambryskibacteria	Undirected	0.626219	0	Alsobacteraceae	negative	Candidatus.Zambryskibacteria	Undirected	-0.708302	0	k__Bacteria;p__Pseudomonadota;c__Alphaproteobacteria;o__Hyphomicrobiales;f__Alsobacteraceae
Alteromonadaceae	negative	Candidatus.Zambryskibacteria	Undirected	-0.711771	0	Alteromonadaceae	negative	Candidatus.Zambryskibacteria	Undirected	-0.724859	0.01	k__Bacteria;p__Pseudomonadota;c__Gammaproteobacteria;o__Alteromonadales;f__Alteromonadaceae
Arcobacteraceae	positive	Candidatus.Zambryskibacteria	Undirected	0.622793	0	Arcobacteraceae	negative	Candidatus.Zambryskibacteria	Undirected	-0.73383	0.01	k__Bacteria;p__Campylobacterota;c__Epsilonproteobacteria;o__Campylobacterales;f__Arcobacteraceae
Baekduiaceae	positive	Candidatus.Zambryskibacteria	Undirected	0.705672	0	Baekduiaceae	positive	Candidatus.Zambryskibacteria	Undirected	0.641268	0.03	k__Bacteria;p__Actinomycetota;c__Rubrobacteria;o__Rubrobacterales;f__Baekduiaceae
Burkholderiaceae	negative	Candidatus.Zambryskibacteria	Undirected	-0.751988	0	Burkholderiaceae	negative	Candidatus.Zambryskibacteria	Undirected	-0.699458	0.01	k__Bacteria;p__Pseudomonadota;c__Betaproteobacteria;o__Burkholderiales;f__Burkholderiaceae
Caedimonadaceae	positive	Candidatus.Zambryskibacteria	Undirected	0.62615	0	Caedimonadaceae	positive	Candidatus.Zambryskibacteria	Undirected	0.652949	0.02	k__Bacteria;p__Pseudomonadota;c__Alphaproteobacteria;o__Holosporales;f__Caedimonadaceae
Calotrichaceae	negative	Candidatus.Zambryskibacteria	Undirected	-0.764712	0	Calotrichaceae	negative	Candidatus.Zambryskibacteria	Undirected	-0.804244	0	k__Bacteria;p__Cyanobacteriota;c__Cyanophyceae;o__Nostocales;f__Calotrichaceae

## Sheet: Candidatus.Yonathbacteria
Effects of adding ampicillin and low-concentration nutrients on CPR enrichment						Effect of post-sampling standing time on CPR bacteria						Taxonomy
Source	Interaction	Target	Type	Correlation	Pvalue	Source	Interaction	Target	Type	Correlation	Pvalue
Acidithiobacillaceae	negative	Candidatus.Yonathbacteria	Undirected	-0.618636	0	Acidithiobacillaceae	negative	Candidatus.Yonathbacteria	Undirected	-0.745515	0	k__Bacteria;p__Pseudomonadota;c__Acidithiobacillia;o__Acidithiobacillales;f__Acidithiobacillaceae
Acidobacteriaceae	negative	Candidatus.Yonathbacteria	Undirected	-0.812845	0	Acidobacteriaceae	negative	Candidatus.Yonathbacteria	Undirected	-0.622897	0.02	k__Bacteria;p__Acidobacteriota;c__Terriglobia;o__Terriglobales;f__Acidobacteriaceae
Aeromonadaceae	negative	Candidatus.Yonathbacteria	Undirected	-0.825512	0	Aeromonadaceae	negative	Candidatus.Yonathbacteria	Undirected	-0.841231	0	k__Bacteria;p__Pseudomonadota;c__Gammaproteobacteria;o__Aeromonadales;f__Aeromonadaceae
Aestuariivirgaceae	positive	Candidatus.Yonathbacteria	Undirected	0.811726	0	Aestuariivirgaceae	positive	Candidatus.Yonathbacteria	Undirected	0.609196	0.03	k__Bacteria;p__Pseudomonadota;c__Alphaproteobacteria;o__Hyphomicrobiales;f__Aestuariivirgaceae
Alcaligenaceae	negative	Candidatus.Yonathbacteria	Undirected	-0.781077	0	Alcaligenaceae	negative	Candidatus.Yonathbacteria	Undirected	-0.792751	0.01	k__Bacteria;p__Pseudomonadota;c__Betaproteobacteria;o__Burkholderiales;f__Alcaligenaceae
Alsobacteraceae	positive	Candidatus.Yonathbacteria	Undirected	0.610494	0	Alsobacteraceae	negative	Candidatus.Yonathbacteria	Undirected	-0.750568	0	k__Bacteria;p__Pseudomonadota;c__Alphaproteobacteria;o__Hyphomicrobiales;f__Alsobacteraceae
Alteromonadaceae	negative	Candidatus.Yonathbacteria	Undirected	-0.809689	0	Alteromonadaceae	negative	Candidatus.Yonathbacteria	Undirected	-0.813195	0	k__Bacteria;p__Pseudomonadota;c__Gammaproteobacteria;o__Alteromonadales;f__Alteromonadaceae
Arcobacteraceae	positive	Candidatus.Yonathbacteria	Undirected	0.661342	0	Arcobacteraceae	negative	Candidatus.Yonathbacteria	Undirected	-0.783351	0	k__Bacteria;p__Campylobacterota;c__Epsilonproteobacteria;o__Campylobacterales;f__Arcobacteraceae
Bacteriovoracaceae	positive	Candidatus.Yonathbacteria	Undirected	0.716686	0	Bacteriovoracaceae	positive	Candidatus.Yonathbacteria	Undirected	0.60131	0.02	k__Bacteria;p__Bdellovibrionota;c__Bacteriovoracia;o__Bacteriovoracales;f__Bacteriovoracaceae
Baekduiaceae	positive	Candidatus.Yonathbacteria	Undirected	0.809853	0	Baekduiaceae	positive	Candidatus.Yonathbacteria	Undirected	0.649399	0.03	k__Bacteria;p__Actinomycetota;c__Rubrobacteria;o__Rubrobacterales;f__Baekduiaceae
Balneatrichaceae	negative	Candidatus.Yonathbacteria	Undirected	-0.706065	0	Balneatrichaceae	negative	Candidatus.Yonathbacteria	Undirected	-0.727255	0.01	k__Bacteria;p__Pseudomonadota;c__Gammaproteobacteria;o__Oceanospirillales;f__Balneatrichaceae
Brucellaceae	negative	Candidatus.Yonathbacteria	Undirected	-0.766512	0	Brucellaceae	negative	Candidatus.Yonathbacteria	Undirected	-0.79323	0.01	k__Bacteria;p__Pseudomonadota;c__Alphaproteobacteria;o__Hyphomicrobiales;f__Brucellaceae
Burkholderiaceae	negative	Candidatus.Yonathbacteria	Undirected	-0.808834	0	Burkholderiaceae	negative	Candidatus.Yonathbacteria	Undirected	-0.7994	0	k__Bacteria;p__Pseudomonadota;c__Betaproteobacteria;o__Burkholderiales;f__Burkholderiaceae
Caedimonadaceae	positive	Candidatus.Yonathbacteria	Undirected	0.612511	0.02	Caedimonadaceae	positive	Candidatus.Yonathbacteria	Undirected	0.679442	0.03	k__Bacteria;p__Pseudomonadota;c__Alphaproteobacteria;o__Holosporales;f__Caedimonadaceae
Calotrichaceae	negative	Candidatus.Yonathbacteria	Undirected	-0.804213	0	Calotrichaceae	negative	Candidatus.Yonathbacteria	Undirected	-0.698346	0.01	k__Bacteria;p__Cyanobacteriota;c__Cyanophyceae;o__Nostocales;f__Calotrichaceae

## Sheet: Candidatus.Wolfebacteria
Effects of adding ampicillin and low-concentration nutrients on CPR enrichment						Effect of post-sampling standing time on CPR bacteria						Taxonomy
Source	Interaction	Target	Type	Correlation	Pvalue	Source	Interaction	Target	Type	Correlation	Pvalue
Acidimicrobiaceae	positive	Candidatus.Wolfebacteria	Undirected	0.700795	0	Acidimicrobiaceae	positive	Candidatus.Wolfebacteria	Undirected	0.755497	0.01	k__Bacteria;p__Actinomycetota;c__Acidimicrobiia;o__Acidimicrobiales;f__Acidimicrobiaceae
Acidithiobacillaceae	negative	Candidatus.Wolfebacteria	Undirected	-0.615216	0	Acidithiobacillaceae	negative	Candidatus.Wolfebacteria	Undirected	-0.779605	0	k__Bacteria;p__Pseudomonadota;c__Acidithiobacillia;o__Acidithiobacillales;f__Acidithiobacillaceae
Aestuariivirgaceae	positive	Candidatus.Wolfebacteria	Undirected	0.716716	0	Aestuariivirgaceae	positive	Candidatus.Wolfebacteria	Undirected	0.769813	0	k__Bacteria;p__Pseudomonadota;c__Alphaproteobacteria;o__Hyphomicrobiales;f__Aestuariivirgaceae
Calotrichaceae	negative	Candidatus.Wolfebacteria	Undirected	-0.635806	0	Calotrichaceae	negative	Candidatus.Wolfebacteria	Undirected	-0.721152	0.01	k__Bacteria;p__Cyanobacteriota;c__Cyanophyceae;o__Nostocales;f__Calotrichaceae

[truncated: 39 more sheets: Candidatus.Woesebacteria, Candidatus.Wildermuthbacteria, Candidatus.Uhrbacteria, Candidatus.Terrybacteria, Candidatus.Taylorbacteria, Candidatus.Tagabacteria, Candidatus.Sungbacteria, Candidatus.Staskawiczbacteria, Candidatus.Spechtbacteria, Candidatus.Shapirobacteria, Candidatus.Portnoybacteria, Candidatus.Peregrinibacteria, Candidatus.Parcubacteria, Candidatus.Nealsonbacteria, Candidatus.Moranbacteria, Candidatus.Microgenomates, Candidatus.Magasanikbacteria, Candidatus.Lloydbacteria, Candidatus.Liptonbacteria, Candidatus.Kuenenbacteria …]
