# Supplementary material for: Multi-Metagenome Analysis Unravels Community Collapse After Sampling and Hints the Cultivation Strategy of CPR Bacteria in Groundwater
Source: Microorganisms. 2025 Apr 24;13(5):972. doi: 10.3390/microorganisms13050972 (PMC12114108; doi:10.3390/microorganisms13050972)
Supplement: Supplementary file 1 [file microorganisms-13-00972-s001.zip › Table S3.xlsx]

## Sheet: catalogue
Table S3. Metabolic analysis of the CPR based on the whole metagenomic data.
Carbohydrate metabolism
Fermentation
Energy metabolism
carbon fixation pathways
Nitrogen and Sulfur metabolism
Nucleotide metabolism
Amino acid biosynthesis
compatible solutes
Urea cycle
Peptidoglycan biosynthesis
Lipid metabolism
cofactors and vitamins
Terpenoidbackbone biosynthesis
Genetic Information Processing
ABC transporters
Two-component system
Other key enzymes or proteins

## Sheet: Carbohydrate metabolism
Carbohydrate metabolism
	Glycolysis										Gluconeogenesis		Pyruvate oxidation				Citrate cycle (TCA cycle)										Pentose phosphate pathway							Entner-Doudoroff pathway		Other carbohydrate metabolism
	glucokinase [EC:2.7.1.2]	glucose-6-phosphate isomerase [EC:5.3.1.9]	phosphofructokinase [EC:2.7.1.-]	fructose-bisphosphate aldolase, class I [EC:4.1.2.13]	triosephosphate isomerase (TIM) [EC:5.3.1.1]	glyceraldehyde-3-phosphate dehydrogenase[EC:1.2.1.-]	phosphoglycerate kinase [EC:2.7.2.3]	phosphoglycerate mutase [EC:5.4.2.-]	enolase 1/2/3 [EC:4.2.1.11]	pyruvate kinase [EC:2.7.1.40]	phosphoenolpyruvate carboxykinase [EC:4.1.1.-]	fructose-1,6-bisphosphatase I [EC:3.1.3.11]	pyruvate synthase [EC:1.2.7.1]	pyruvate decarboxylase[EC:1.2.4.1]	dihydrolipoyllysine-residue acetyltransferase [EC:2.3.1.12]	dihydrolipoyl dehydrogenase [EC:1.8.1.4]	citrate synthase [EC:2.3.3.-]	aconitate hydratase [EC:4.2.1.3]	isocitrate dehydrogenase [EC:1.1.1.42]	2-oxoglutarate dehydrogenase E1 component [EC:1.2.4.2]	2-oxoglutarate dehydrogenase E2 component (dihydrolipoamide succinyltransferase) [EC:2.3.1.61]	2-oxoglutarate/2-oxoacid ferredoxin oxidoreductase subunit alpha [EC:1.2.7.3 1.2.7.11]	succinyl-CoA synthetase[EC:6.2.1.5]	succinate dehydrogenase [EC:1.3.5.1]	fumarate hydratase [EC:4.2.1.2]	malate dehydrogenase [EC:1.1.5.4][EC:1.1.1.37]	glucose-6-phosphate 1-dehydrogenase [EC:1.1.1.49 1.1.1.363]	6-phosphogluconolactonase [EC:3.1.1.31]	6-phosphogluconate dehydrogenase [EC:1.1.1.44 1.1.1.343]	ribose 5-phosphate isomerase A [EC:5.3.1.6]	ribulose-phosphate 3-epimerase [EC:5.1.3.1]	transketolase [EC:2.2.1.1]	transaldolase [EC:2.2.1.2]	phosphogluconate dehydratase [EC:4.2.1.12]	2-dehydro-3-deoxyphosphogluconate aldolase[EC:4.1.2.14]	fructokinase [EC:2.7.1.4]	mannitol-1-phosphatase[EC:3.1.3.22]	mannitol-1-phosphate 5-dehydrogenase [EC:1.1.1.17]	hexokinase [EC:2.7.1.1]/mannose PTS system EIIA component [EC:2.7.1.191]/mannokinase[EC:2.7.1.71	mannose-6-phosphate isomerase [EC:5.3.1.8]	sorbose PTS system EIIA component [EC:2.7.1.206]	L-sorbose 1-phosphate reductase [EC:1.1.1.-]	glucitol/sorbitol PTS system EIIA component [EC:2.7.1.198]	sorbitol-6-phosphate 2-dehydrogenase [EC:1.1.1.140]	aldose 1-epimerase [EC:5.1.3.3]	galactokinase [EC:2.7.1.6]	UDPglucose--hexose-1-phosphate uridylyltransferase [EC:2.7.7.12]	UDP-glucose 4-epimerase [EC:5.1.3.2]	beta-fructofuranosidase [EC:3.2.1.26]/maltase-glucoamylase [EC:3.2.1.20]/sucrase-isomaltase [EC:3.2.1.48]
CPR	1	1	1	1	1	1	1	1	1	1	0	1	1	1	1	1	1	0	1	0	0	1	1	1	1	1	1	1	1	1	1	1	1	0	0	1	1	1	0	1	0	0	0	0	0	0	1	1	0
Candidatus Azambacteria	1	1	0	1	1	1	1	1	0	1	0	1	0	0	0	0	1	0	0	0	0	0	0	0	0	0	1	0	0	1	1	1	0	0	0	0	0	1	0	1	0	0	0	0	0	0	1	1	0
Candidatus Saccharibacteria	0	1	0	1	1	1	1	1	1	1	0	0	0	0	0	0	1	0	0	0	0	0	1	0	0	0	1	1	1	1	1	1	0	0	0	1	1	0	0	1	0	0	0	0	0	0	0	1	0
Candidatus Peregrinibacteria	1	1	0	1	1	1	1	1	1	1	0	1	1	1	0	1	0	0	1	0	0	1	0	1	1	1	1	0	1	1	1	1	1	0	0	0	0	0	0	1	0	0	0	0	0	0	0	1	0
Candidatus Wolfebacteria	0	0	0	1	1	1	1	1	1	1	0	0	0	0	0	0	0	0	0	0	0	0	0	0	0	0	0	0	0	1	1	1	0	0	0	0	0	0	0	1	0	0	0	0	0	0	1	0	0
Candidatus Gottesmanbacteria	0	1	0	0	1	1	1	1	1	0	0	0	0	0	0	0	0	0	0	0	0	1	0	0	0	0	1	0	1	1	1	0	1	0	0	0	0	0	0	1	0	0	0	0	0	0	1	1	0
Candidatus Levybacteria(Levyibacteriota)	0	1	0	0	1	1	1	1	1	0	0	0	0	0	0	0	1	0	0	0	0	1	0	0	0	0	1	0	1	1	1	1	1	0	0	0	0	0	0	1	0	0	0	0	0	0	0	1	0
Candidatus Chisholmbacteria	0	0	0	0	0	0	1	1	1	0	0	0	0	0	0	0	0	0	0	0	0	1	0	0	0	0	0	0	0	0	0	0	0	0	0	0	0	0	0	0	0	0	0	0	0	0	0	1	0
Candidatus Parcubacteria	1	1	0	1	1	1	1	1	1	1	0	0	0	1	0	0	1	0	0	0	0	0	0	0	0	0	1	1	1	1	1	1	1	0	0	0	0	0	0	1	0	0	0	0	0	0	1	1	0
Candidatus Harrisonbacteria	0	0	0	1	1	1	1	1	0	0	0	1	0	0	0	0	0	0	0	0	0	0	1	0	0	0	0	0	0	1	1	1	0	0	0	0	0	0	0	0	0	0	0	0	0	0	1	1	0
Candidatus Collierbacteria	0	0	0	0	1	1	1	1	1	0	0	0	0	0	0	0	1	0	0	0	0	1	0	0	0	0	1	0	0	1	1	1	0	0	0	0	0	0	0	0	0	0	0	0	0	0	0	0	0
Candidatus Magasanikbacteria(Magasanikiibacteriota)	0	0	1	1	1	1	1	1	1	1	0	1	0	0	0	0	0	0	0	0	0	1	1	1	0	0	0	0	1	1	0	1	0	0	0	0	0	0	0	0	0	0	0	0	0	0	0	1	0
Candidatus Nomurabacteria	0	1	0	1	1	1	1	1	1	1	0	0	0	0	0	0	0	0	0	0	0	0	0	0	0	0	1	1	1	1	1	1	0	0	0	0	0	0	0	1	0	0	0	0	0	0	0	1	0
Candidatus Moranbacteria(Moraniibacteriota)	1	1	0	1	1	1	1	1	1	1	0	0	0	0	0	0	0	0	0	0	0	1	0	0	0	0	0	0	0	0	0	0	0	0	0	0	0	0	0	1	0	0	0	0	0	0	1	1	0
Candidatus Uhrbacteria	0	1	0	1	1	1	1	1	1	1	0	0	0	0	0	1	0	0	0	0	0	1	1	0	0	0	0	0	0	1	1	1	0	0	0	0	0	0	0	1	0	0	0	0	0	0	1	1	0
Candidatus Kaiserbacteria	1	0	0	1	1	1	1	1	1	0	0	1	0	1	0	0	1	0	0	0	0	0	0	0	0	0	1	0	1	1	0	1	0	0	0	0	0	0	0	1	0	0	0	0	0	0	0	1	0
Candidatus Sungbacteria(Sungiibacteriota)	0	1	0	1	1	1	1	1	0	0	0	0	0	0	1	0	0	0	0	0	0	0	0	0	0	1	1	0	0	1	0	1	1	0	0	0	0	0	0	0	0	0	0	0	0	0	1	1	0
Candidatus Wildermuthbacteria	0	0	0	0	1	1	1	0	0	1	0	0	0	0	0	0	0	0	0	0	0	0	0	0	0	0	0	0	0	0	0	1	0	0	0	0	0	0	0	0	0	0	0	0	0	0	0	0	0
Candidatus Roizmanbacteria	0	1	0	1	1	1	1	1	1	1	0	1	0	0	0	0	0	0	0	0	0	1	0	0	0	0	1	0	0	1	0	1	1	0	0	0	0	0	0	0	0	0	0	0	0	0	0	1	0
Candidatus Spechtbacteria	0	0	0	1	1	1	1	1	0	0	0	0	0	1	0	0	0	0	0	0	0	0	0	0	0	0	1	0	0	1	1	1	0	0	0	0	0	0	0	0	0	0	0	0	0	0	1	1	0
Candidatus Woesebacteria	0	1	0	0	0	1	0	1	1	0	0	1	0	0	0	0	0	0	0	0	0	0	0	0	0	0	1	0	0	0	1	1	0	0	0	0	0	0	0	1	0	0	0	0	0	0	0	0	0
Candidatus Nealsonbacteria	0	0	0	0	1	0	0	0	0	1	0	0	0	0	0	0	0	0	0	0	0	0	0	0	0	0	0	0	0	0	0	0	0	0	0	0	0	0	0	0	0	0	0	0	0	0	1	1	0
Candidatus Giovannonibacteria	0	0	0	1	1	1	0	1	0	0	0	0	1	0	0	0	0	0	0	0	0	0	0	0	0	0	0	0	1	0	1	1	0	0	0	0	0	0	0	0	0	0	0	0	0	0	1	1	0
Candidatus Adlerbacteria	0	0	0	0	1	1	1	0	0	0	0	0	0	0	0	0	0	0	0	0	0	0	0	0	0	0	0	0	0	1	0	1	0	0	0	0	0	0	0	0	0	0	0	0	0	0	0	0	0
Candidatus Taylorbacteria	0	0	0	1	1	1	1	1	1	1	0	0	0	0	0	0	0	0	0	0	0	0	0	0	0	0	1	0	1	1	0	1	0	0	0	0	0	0	0	0	0	0	0	0	0	0	0	0	0
Candidatus Yanofskybacteria	1	0	0	0	0	0	0	1	0	0	0	0	0	1	0	0	0	0	0	0	0	0	0	0	0	0	0	0	0	1	1	1	0	0	0	0	0	0	0	0	0	0	0	0	0	0	0	1	0
Candidatus Daviesbacteria	1	1	0	1	1	1	0	0	1	0	0	0	0	1	0	0	0	0	0	0	0	0	1	0	0	0	1	0	1	1	0	1	0	0	0	0	0	0	0	1	0	0	0	0	0	0	0	1	0
Candidatus Zambryskibacteria	0	0	0	0	0	1	1	0	0	1	0	0	0	1	0	0	0	0	0	0	0	0	0	0	0	0	0	0	0	1	0	1	0	0	0	0	0	0	0	0	0	0	0	0	0	0	0	1	0
Candidatus Falkowbacteria	0	1	0	0	0	0	0	0	0	0	0	0	0	0	0	0	0	0	0	0	0	1	0	0	0	0	0	0	0	0	1	0	0	0	0	0	0	0	0	1	0	0	0	0	0	0	0	1	0
Candidatus Amesbacteria	0	0	0	1	1	1	0	1	1	0	0	0	0	0	0	0	0	0	0	0	0	0	0	0	0	0	0	0	0	0	0	1	0	0	0	0	0	0	0	0	0	0	0	0	0	0	0	1	0
Candidatus Portnoybacteria	0	1	0	0	0	0	1	0	0	0	0	0	0	0	0	0	0	0	0	0	0	0	0	0	0	0	0	0	0	1	0	0	0	0	0	0	0	0	0	1	0	0	0	0	0	0	0	0	0
Candidatus Beckwithbacteria	0	0	0	1	0	0	0	0	0	0	0	0	0	0	0	0	0	0	0	0	0	0	0	0	0	0	0	0	0	0	0	1	0	0	0	0	0	0	0	0	0	0	0	0	0	0	0	0	0
Candidatus Jorgensenbacteria	0	0	0	0	0	1	0	0	0	0	0	0	0	0	0	0	0	0	0	0	0	0	0	0	0	0	0	0	0	0	1	1	0	0	0	0	0	0	0	0	0	0	0	0	0	0	0	0	0
Candidatus Shapirobacteria	0	0	0	0	0	0	1	0	0	0	0	0	0	0	0	0	0	0	0	0	0	0	0	0	0	0	0	0	0	0	0	0	0	0	0	0	0	0	0	0	0	0	0	0	0	0	0	0	0
Candidatus Yonathbacteria	1	0	0	0	0	1	0	0	0	0	0	0	0	0	0	0	0	0	0	0	0	0	0	0	0	0	0	0	0	1	0	1	0	0	0	0	0	0	0	0	0	0	0	0	0	0	0	1	0
Candidatus Niyogibacteria	1	0	0	1	1	1	1	1	0	0	0	0	0	1	0	0	0	0	0	0	0	0	1	0	0	0	0	0	0	1	0	1	0	0	0	0	0	0	0	0	0	0	0	0	0	0	1	0	0
Candidatus Curtissbacteria	0	0	0	0	0	0	1	0	0	0	0	0	0	0	0	0	0	0	0	0	0	1	0	0	0	0	0	0	0	0	0	1	0	0	0	0	0	0	0	0	0	0	0	0	0	0	0	1	0
Candidatus Ryanbacteria	0	0	0	0	0	0	1	0	0	1	0	0	0	0	0	0	0	0	0	0	0	0	0	0	0	0	1	1	0	1	0	1	0	0	0	0	0	0	0	0	0	0	0	0	0	0	1	1	0
Candidate division WWE3	0	0	0	1	0	1	1	0	0	0	0	0	0	0	0	1	0	0	0	0	0	0	0	0	0	0	0	0	0	1	0	1	0	0	0	0	0	0	0	0	0	0	0	0	0	0	0	1	0
Candidatus Pacebacteria	0	1	0	0	1	1	1	1	1	1	0	0	0	0	0	0	0	0	0	0	0	1	0	0	0	0	0	0	0	0	0	0	0	0	0	0	0	0	0	1	0	0	0	0	0	0	0	0	0
Candidatus Doudnabacteria	0	0	0	1	1	1	1	1	1	0	0	0	0	0	0	0	0	0	0	0	0	0	0	0	0	0	1	0	0	0	0	1	0	0	0	0	0	0	0	0	0	0	0	0	0	0	1	0	0
Candidatus Liptonbacteria	0	1	0	0	1	1	1	1	0	0	0	0	0	0	0	0	0	0	0	0	0	0	0	0	0	0	0	0	0	0	0	0	0	0	0	0	1	0	0	1	0	0	0	0	0	0	0	0	0
Candidatus Berkelbacteria	0	1	0	0	0	0	0	0	1	0	0	0	0	0	0	0	0	0	0	0	0	0	0	0	0	0	0	0	0	0	0	0	0	0	0	0	0	0	0	1	0	0	0	0	0	0	1	0	0
Candidatus Buchananbacteria	0	0	0	0	1	0	0	1	0	1	0	0	0	0	0	0	0	0	0	0	0	0	0	0	0	0	0	0	0	0	0	0	0	0	0	0	0	0	0	0	0	0	0	0	0	0	0	1	0
Candidatus Microgenomates	0	0	0	1	1	0	0	1	0	1	0	1	0	0	0	0	0	0	0	0	0	1	0	0	0	0	0	0	0	0	0	0	0	0	0	0	0	0	0	0	0	0	0	0	0	0	0	1	0
Candidatus Staskawiczbacteria	0	0	0	1	0	0	1	0	1	1	0	0	0	0	0	0	0	0	0	0	0	0	0	0	0	0	0	0	0	0	1	0	0	0	0	0	0	0	0	0	0	0	0	0	0	0	0	1	0
Candidatus Lloydbacteria	0	0	0	0	0	0	0	0	0	0	0	0	0	0	0	1	0	0	0	0	0	0	0	0	0	0	0	0	0	0	0	1	0	0	0	0	0	0	0	0	0	0	0	0	0	0	0	1	0
Candidatus Tagabacteria	0	0	0	0	0	0	0	0	0	0	0	0	0	0	0	0	0	0	0	0	0	0	0	0	0	0	0	0	0	1	0	1	0	0	0	0	0	0	0	0	0	0	0	0	0	0	1	0	0
Candidatus Campbellbacteria	0	0	0	0	1	1	0	0	0	0	0	0	0	0	0	0	0	0	0	0	0	0	0	0	0	0	0	0	0	0	0	1	0	0	0	0	0	0	0	0	0	0	0	0	0	0	0	1	0
Candidatus Kuenenbacteria	0	0	0	0	0	0	0	0	0	0	0	0	0	0	0	0	0	0	0	0	0	0	0	0	0	0	0	0	0	0	0	0	0	0	0	0	0	0	0	0	0	0	0	0	0	0	0	1	0
Candidatus Kerfeldbacteria	0	0	0	1	0	0	0	1	0	1	0	0	0	0	0	0	0	0	0	0	0	0	0	0	0	0	0	0	0	0	0	0	0	0	0	0	0	0	0	0	0	0	0	0	0	0	0	0	0
Candidatus Komeilibacteria	0	0	0	0	0	0	0	0	0	0	0	0	0	0	0	0	0	0	0	0	0	0	0	0	0	0	0	0	0	0	0	0	0	0	0	0	0	0	0	0	0	0	0	0	0	0	0	0	0
Candidatus Colwellbacteria	0	0	0	0	1	0	0	0	0	0	0	0	0	0	0	0	0	0	0	0	0	0	0	0	0	0	0	0	0	0	0	1	0	0	0	0	0	0	0	0	0	0	0	0	0	0	0	1	0
Candidatus Terrybacteria	0	0	0	0	0	0	1	0	0	0	0	0	0	0	0	1	0	0	0	0	0	0	0	0	0	0	1	0	0	1	0	1	0	0	0	0	0	0	0	0	0	0	0	0	0	0	0	0	0
Candidatus Vogelbacteria	0	0	0	1	0	1	1	1	1	1	0	0	0	0	0	0	0	0	0	0	0	0	0	0	0	0	0	0	0	0	0	1	0	0	0	0	0	0	0	0	0	0	0	0	0	0	0	1	0
Candidatus Gracilibacteria	0	0	0	0	0	0	0	0	0	0	0	0	0	0	0	0	0	0	0	0	0	0	0	0	0	0	0	0	0	0	0	0	0	0	0	0	0	0	0	0	0	0	0	0	0	0	0	0	0
Candidatus Gribaldobacteria	0	0	0	0	0	0	0	0	0	0	0	0	0	0	0	0	0	0	0	0	0	0	0	0	0	0	0	0	0	0	0	0	0	0	0	0	0	0	0	0	0	0	0	0	0	0	0	0	0
Candidate division CPR1	0	0	0	0	0	0	0	0	0	0	0	0	0	0	0	0	0	0	0	0	0	0	0	0	0	0	0	0	0	0	0	0	0	0	0	0	0	0	0	0	0	0	0	0	0	0	0	0	0
Candidatus Blackburnbacteria	0	0	0	0	0	0	1	0	0	0	0	0	0	0	0	0	0	0	0	0	0	0	0	0	0	0	0	0	0	0	0	0	0	0	0	0	0	0	0	0	0	0	0	0	0	0	0	0	0
Candidatus Woykebacteria	0	0	0	1	1	0	0	0	0	0	0	0	0	0	0	1	0	0	0	0	0	0	0	0	0	0	0	0	0	0	0	1	0	0	0	0	0	0	0	0	0	0	0	0	0	0	0	0	0
Candidatus Andersenbacteria	0	0	0	0	0	0	0	0	0	0	0	0	0	0	0	0	0	0	0	0	0	0	0	0	0	0	0	0	0	0	0	0	0	0	0	0	0	0	0	0	0	0	0	0	0	0	0	1	0
Candidatus Abawacabacteria	0	0	0	0	0	0	0	0	0	0	0	0	0	0	0	0	0	0	0	0	0	0	0	0	0	0	0	0	0	0	0	0	0	0	0	0	0	0	0	0	0	0	0	0	0	0	0	0	0
Candidatus Jacksonbacteria	0	0	0	0	0	0	0	0	0	0	0	0	0	0	0	0	0	0	0	0	0	0	0	0	0	0	0	0	0	0	0	0	0	0	0	0	0	0	0	0	0	0	0	0	0	0	0	0	0
Candidate division CPR2	0	0	0	0	0	0	0	0	0	0	0	0	0	0	0	0	0	0	0	0	0	0	0	0	0	0	0	0	0	0	0	0	0	0	0	0	0	0	0	0	0	0	0	0	0	0	0	0	0
Candidatus Veblenbacteria	0	0	0	0	0	0	0	0	0	0	0	0	0	0	0	0	0	0	0	0	0	0	0	0	0	0	0	0	0	0	0	0	0	0	0	0	0	0	0	0	0	0	0	0	0	0	0	0	0
Candidate division CPR3	0	0	0	0	0	0	0	0	0	0	0	0	0	0	0	0	0	0	0	0	0	0	0	0	0	0	0	0	0	0	0	0	0	0	0	0	0	0	0	0	0	0	0	0	0	0	0	0	0
Candidatus Brennerbacteria	0	0	0	0	0	0	0	0	0	0	0	0	0	0	0	0	0	0	0	0	0	0	0	0	0	0	0	0	0	0	0	0	0	0	0	0	0	0	0	0	0	0	0	0	0	0	0	0	0
Candidatus Cerribacteria	0	0	0	0	0	0	0	0	0	0	0	0	0	0	0	0	0	0	0	0	0	0	0	0	0	0	0	0	0	0	0	0	0	0	0	0	0	0	0	0	0	0	0	0	0	0	0	0	0
Candidatus Absconditabacteria	0	0	0	0	0	0	0	0	0	0	0	0	0	0	0	0	0	0	0	0	0	0	0	0	0	0	0	0	0	0	0	0	0	0	0	0	0	0	0	0	0	0	0	0	0	0	0	0	0
Patescibacteria group bacterium	0	0	1	1	1	1	1	1	0	1	0	0	0	0	0	0	1	0	0	0	0	1	0	0	0	0	0	0	0	0	1	1	0	0	0	0	0	0	0	1	0	0	0	0	0	0	0	1	0
Candidatus Dojkabacteria(WS6)	0	1	0	0	0	0	1	1	0	0	0	0	0	0	0	0	0	0	0	0	0	0	0	0	0	0	0	0	0	0	0	0	0	0	0	0	0	0	0	0	0	0	0	0	0	0	0	0	0
Candidate division Kazan bacterium	0	0	0	0	0	0	0	0	0	0	0	0	0	0	0	0	0	0	0	0	0	0	0	0	0	0	1	0	0	0	0	0	0	0	0	0	0	0	0	0	0	0	0	0	0	0	0	0	0
Candidatus Torokbacteria	0	0	0	0	0	0	1	0	0	0	0	0	0	0	0	0	0	0	0	0	0	0	0	0	0	0	0	0	0	0	0	0	0	0	0	0	0	0	0	0	0	0	0	0	0	0	0	0	0
[truncated: 14 more columns]

## Sheet: Fermentation
Fermentation
	Lactate			Acetate												Ethanol	Formate
	L-lactate dehydrogenase [EC:1.1.1.27]	malate-lactate transhydrogenase [EC:1.1.99.7]	lactate racemase [EC:5.1.2.1]	acetyl-CoA hydrolase [EC:3.1.2.1]	lactate 2-monooxygenase [EC:1.13.12.4]	pyruvate dehydrogenase (quinone) [EC:1.2.5.1]	pyruvate oxidase [EC:1.2.3.3]	pyrophosphate-acetate phosphotransferase[EC:2.7.2.12]	phosphate acetyltransferase [EC:2.3.1.8]	acetate kinase [EC:2.7.2.1]	acylphosphatase [EC:3.6.1.7]	propionate CoA-transferase [EC:2.8.3.1]/acetate CoA-transferase [EC:2.8.3.18]/acetate---CoA ligase (ADP-forming) subunit alpha [EC:6.2.1.13]	acetyl-CoA synthetase [EC:6.2.1.1]	acetaldehyde dehydrogenase (acetylating) [EC:1.2.1.10]	aldehyde dehydrogenase (NAD+) [EC:1.2.1.3]	alcohol dehydrogenase 1/7 [EC:1.1.1.1]/alcohol dehydrogenase (NADP+) [EC:1.1.1.2]	formate C-acetyltransferase [EC:2.3.1.54]
CPR	1	0	0	0	0	0	0	0	1	1	1	1	1	1	1	1	0
Candidatus Azambacteria	0	0	0	0	0	0	0	0	0	1	1	0	0	0	0	0	0
Candidatus Saccharibacteria	0	0	0	0	0	0	0	0	0	1	0	0	0	0	0	0	0
Candidatus Peregrinibacteria	1	0	0	0	0	0	0	0	1	1	1	1	0	0	0	0	0
Candidatus Wolfebacteria	0	0	0	0	0	0	0	0	0	0	1	0	0	0	0	1	0
Candidatus Gottesmanbacteria	0	0	0	0	0	0	0	0	0	0	1	0	0	0	0	0	0
Candidatus Levybacteria(Levyibacteriota)	0	0	0	0	0	0	0	0	0	0	0	0	0	0	0	0	0
Candidatus Chisholmbacteria	0	0	0	0	0	0	0	0	0	0	0	0	0	0	0	0	0
Candidatus Parcubacteria	0	0	0	0	0	0	0	0	0	1	1	0	0	1	0	1	0
Candidatus Harrisonbacteria	0	0	0	0	0	0	0	0	0	0	0	0	0	0	0	0	0
Candidatus Collierbacteria	1	0	0	0	0	0	0	0	0	0	0	0	1	0	0	0	0
Candidatus Magasanikbacteria(Magasanikiibacteriota)	1	0	0	0	0	0	0	0	0	0	0	1	0	0	0	0	0
Candidatus Nomurabacteria	0	0	0	0	0	0	0	0	1	0	0	0	0	0	0	0	0
Candidatus Moranbacteria(Moraniibacteriota)	0	0	0	0	0	0	0	0	0	0	1	1	0	0	0	0	0
Candidatus Uhrbacteria	0	0	0	0	0	0	0	0	1	1	0	0	0	0	0	0	0
Candidatus Kaiserbacteria	0	0	0	0	0	0	0	0	0	0	1	0	0	0	0	0	0
Candidatus Sungbacteria(Sungiibacteriota)	0	0	0	0	0	0	0	0	0	0	0	0	0	0	0	0	0
Candidatus Wildermuthbacteria	0	0	0	0	0	0	0	0	0	0	1	0	0	0	0	0	0
Candidatus Roizmanbacteria	0	0	0	0	0	0	0	0	0	0	0	0	1	0	0	0	0
Candidatus Spechtbacteria	0	0	0	0	0	0	0	0	0	0	0	0	0	0	0	0	0
Candidatus Woesebacteria	0	0	0	0	0	0	0	0	0	0	0	0	0	0	0	0	0
Candidatus Nealsonbacteria	0	0	0	0	0	0	0	0	0	0	0	0	0	0	0	0	0
Candidatus Giovannonibacteria	0	0	0	0	0	0	0	0	0	0	1	0	0	0	0	0	0
Candidatus Adlerbacteria	0	0	0	0	0	0	0	0	0	0	0	0	0	0	0	0	0
Candidatus Taylorbacteria	0	0	0	0	0	0	0	0	0	0	0	0	0	0	0	0	0
Candidatus Yanofskybacteria	0	0	0	0	0	0	0	0	0	0	1	0	1	0	1	0	0
Candidatus Daviesbacteria	0	0	0	0	0	0	0	0	0	0	1	0	0	0	0	0	0
Candidatus Zambryskibacteria	0	0	0	0	0	0	0	0	0	0	1	0	0	0	0	0	0
Candidatus Falkowbacteria	0	0	0	0	0	0	0	0	0	0	0	0	0	0	0	0	0
Candidatus Amesbacteria	0	0	0	0	0	0	0	0	0	0	0	0	0	0	0	0	0
Candidatus Portnoybacteria	0	0	0	0	0	0	0	0	0	0	0	0	0	0	0	0	0
Candidatus Beckwithbacteria	0	0	0	0	0	0	0	0	0	0	0	0	0	0	0	1	0
Candidatus Jorgensenbacteria	0	0	0	0	0	0	0	0	0	0	0	0	0	0	0	0	0
Candidatus Shapirobacteria	0	0	0	0	0	0	0	0	0	0	0	0	0	0	0	0	0
Candidatus Yonathbacteria	0	0	0	0	0	0	0	0	0	0	1	0	0	0	0	0	0
Candidatus Niyogibacteria	0	0	0	0	0	0	0	0	0	0	0	0	0	0	0	0	0
Candidatus Curtissbacteria	0	0	0	0	0	0	0	0	0	0	0	0	0	1	0	0	0
Candidatus Ryanbacteria	0	0	0	0	0	0	0	0	0	0	1	0	0	0	0	0	0
Candidate division WWE3	0	0	0	0	0	0	0	0	0	0	0	0	0	0	0	0	0
Candidatus Pacebacteria	1	0	0	0	0	0	0	0	0	0	0	0	0	0	1	0	0
Candidatus Doudnabacteria	0	0	0	0	0	0	0	0	0	0	0	0	0	0	0	0	0
Candidatus Liptonbacteria	0	0	0	0	0	0	0	0	0	0	0	0	0	0	0	0	0
Candidatus Berkelbacteria	0	0	0	0	0	0	0	0	0	0	0	0	0	0	0	0	0
Candidatus Buchananbacteria	0	0	0	0	0	0	0	0	0	0	0	0	0	0	0	0	0
Candidatus Microgenomates	0	0	0	0	0	0	0	0	0	0	0	0	0	0	0	0	0
Candidatus Staskawiczbacteria	0	0	0	0	0	0	0	0	0	0	0	0	0	0	0	0	0
Candidatus Lloydbacteria	0	0	0	0	0	0	0	0	0	0	0	0	0	0	0	0	0
Candidatus Tagabacteria	0	0	0	0	0	0	0	0	1	0	0	0	0	0	0	0	0
Candidatus Campbellbacteria	0	0	0	0	0	0	0	0	0	0	0	0	0	0	0	0	0
Candidatus Kuenenbacteria	0	0	0	0	0	0	0	0	0	0	0	0	0	0	0	0	0
Candidatus Kerfeldbacteria	0	0	0	0	0	0	0	0	0	0	0	0	0	0	0	0	0
Candidatus Komeilibacteria	0	0	0	0	0	0	0	0	0	0	0	0	0	0	0	0	0
Candidatus Colwellbacteria	0	0	0	0	0	0	0	0	0	0	0	0	0	0	0	0	0
Candidatus Terrybacteria	0	0	0	0	0	0	0	0	0	0	0	0	0	0	0	0	0
Candidatus Vogelbacteria	0	0	0	0	0	0	0	0	0	0	0	0	0	0	0	0	0
Candidatus Gracilibacteria	0	0	0	0	0	0	0	0	0	0	0	0	0	0	0	0	0
Candidatus Gribaldobacteria	0	0	0	0	0	0	0	0	0	0	0	0	0	0	0	0	0
Candidate division CPR1	0	0	0	0	0	0	0	0	0	0	0	0	0	0	0	0	0
Candidatus Blackburnbacteria	0	0	0	0	0	0	0	0	0	0	0	0	0	0	0	0	0
Candidatus Woykebacteria	0	0	0	0	0	0	0	0	0	0	0	0	0	0	0	0	0
Candidatus Andersenbacteria	0	0	0	0	0	0	0	0	0	0	0	0	0	0	0	0	0
Candidatus Abawacabacteria	0	0	0	0	0	0	0	0	0	0	0	0	0	0	0	0	0
Candidatus Jacksonbacteria	0	0	0	0	0	0	0	0	0	0	0	0	0	0	0	0	0
Candidate division CPR2	0	0	0	0	0	0	0	0	0	0	0	0	0	0	0	0	0
Candidatus Veblenbacteria	0	0	0	0	0	0	0	0	0	0	0	0	0	0	0	0	0
Candidate division CPR3	0	0	0	0	0	0	0	0	0	0	0	0	0	0	0	0	0
Candidatus Brennerbacteria	0	0	0	0	0	0	0	0	0	0	0	0	0	0	0	0	0
Candidatus Cerribacteria	0	0	0	0	0	0	0	0	0	0	0	0	0	0	0	0	0
Candidatus Absconditabacteria	0	0	0	0	0	0	0	0	0	0	0	0	0	0	0	0	0
Patescibacteria group bacterium	0	0	0	0	0	0	0	0	0	0	0	0	0	0	0	1	0
Candidatus Dojkabacteria(WS6)	0	0	0	0	0	0	0	0	0	0	0	0	0	0	0	0	0
Candidate division Kazan bacterium	0	0	0	0	0	0	0	0	0	0	0	0	0	0	0	0	0
Candidatus Torokbacteria	0	0	0	0	0	0	0	0	0	0	0	0	0	0	0	0	0

## Sheet: Energy metabolism
	Oxidative phosphorylation																																				Photosynthesis
	Complex_I	Alternative Complex I	Complex_II_Succinate_Dehydrogenase				Complex III	Complex_IV_Cytochrome c oxidase				Complex_IV_Cytochrome o ubiquinol oxidase					Complex_IV_Cytochrome bd ubiquinol oxidase			Complex V_F-type ATPase								Complex V_V/A-type ATPase									Photosystem I	Photosystem II
	NADH_Dehydrogenase	Putative_NADH_type_II	SdhC	SdhD	SdhA	SdhB	Cytochrome bc1 complex	CoxD	CoxC	CoxA	CoxB	CyoE	CyoD	CyoC	CyoB	CyoA	CydA	CydB	CydX	F-type H+/Na+-transporting ATPase subunit alpha（ATPF1A）	F-type H+/Na+-transporting ATPase subunit beta（ATPF1B）	F-type H+-transporting ATPase subunit gamma（ATPF1G）	F-type H+-transporting ATPase subunit delta（ATPF1D）	F-type H+-transporting ATPase subunit epsilon（ATPF1E）	F-type H+-transporting ATPase subunit a（ATPF0A）	F-type H+-transporting ATPase subunit b（ATPF0B）	F-type H+-transporting ATPase subunit c（ATPF0C）	ATPVA	ATPVB	ATPVC	ATPVD	ATPVE	ATPVF	ATPVG	ATPVI	ATPVK
CPR	0	0	0	0	1	0	0	0	0	0	1	1	1	1	1	1	1	1	0	1	1	1	1	1	1	1	1	1	1	0	1	0	1	0	1	1	0	0
Candidatus Azambacteria	0	0	0	0	0	0	0	0	0	0	1	0	0	0	0	0	0	0	0	0	0	0	0	0	0	0	0	0	0	0	0	0	0	0	0	0	0	0
Candidatus Saccharibacteria	0	0	0	0	0	0	0	0	0	0	0	1	1	1	1	1	1	1	0	1	1	1	1	1	1	1	1	0	0	0	0	0	0	0	0	0	0	0
Candidatus Peregrinibacteria	0	0	0	0	1	0	0	0	0	0	0	0	0	0	0	0	0	0	0	1	1	1	0	1	1	1	1	1	1	0	1	0	1	0	1	1	0	0
Candidatus Wolfebacteria	0	0	0	0	0	0	0	0	0	0	1	0	0	0	0	0	0	0	0	0	0	0	0	0	0	0	0	0	0	0	0	0	0	0	0	0	0	0
Candidatus Gottesmanbacteria	0	0	0	0	0	0	0	0	0	0	0	0	0	0	0	0	0	0	0	1	1	1	0	0	0	0	0	0	0	0	0	0	0	0	0	0	0	0
Candidatus Levybacteria(Levyibacteriota)	0	0	0	0	0	0	0	0	0	0	0	0	0	0	0	0	0	0	0	1	1	1	0	1	1	1	1	0	0	0	0	0	0	0	0	0	0	0
Candidatus Chisholmbacteria	0	0	0	0	0	0	0	0	0	0	0	0	0	0	0	0	0	0	0	0	1	1	0	1	1	1	1	0	0	0	0	0	0	0	0	0	0	0
Candidatus Parcubacteria	0	0	0	0	0	0	0	0	0	0	1	0	1	0	0	1	1	1	0	1	1	1	0	1	1	1	1	0	0	0	0	0	0	0	0	1	0	0
Candidatus Harrisonbacteria	0	0	0	0	0	0	0	0	0	0	0	0	0	0	0	0	0	0	0	0	0	0	0	0	0	0	0	0	0	0	0	0	0	0	0	0	0	0
Candidatus Collierbacteria	0	0	0	0	0	0	0	0	0	0	0	0	0	0	0	0	0	0	0	1	1	1	0	1	1	0	0	0	0	0	0	0	0	0	0	0	0	0
Candidatus Magasanikbacteria(Magasanikiibacteriota)	0	0	0	0	1	0	0	0	0	0	0	0	0	0	0	0	0	0	0	1	1	1	1	1	1	1	1	0	0	0	0	0	0	0	0	0	0	0
Candidatus Nomurabacteria	0	0	0	0	0	0	0	0	0	0	0	1	0	1	1	1	1	0	0	1	1	1	0	1	1	1	1	0	0	0	0	0	0	0	0	0	0	0
Candidatus Moranbacteria(Moraniibacteriota)	0	0	0	0	0	0	0	0	0	0	1	0	0	0	0	0	0	0	0	1	1	1	0	1	1	1	1	0	0	0	0	0	0	0	0	0	0	0
Candidatus Uhrbacteria	0	0	0	0	0	0	0	0	0	0	1	0	0	0	0	0	0	0	0	1	1	1	0	1	1	1	1	0	0	0	0	0	0	0	0	0	0	0
Candidatus Kaiserbacteria	0	0	0	0	0	0	0	0	0	0	0	0	0	0	0	0	0	0	0	1	1	1	0	1	1	1	1	1	0	0	0	0	0	0	0	0	0	0
Candidatus Sungbacteria(Sungiibacteriota)	0	0	0	0	0	0	0	0	0	0	1	0	0	0	0	0	0	0	0	1	1	1	0	1	1	1	1	0	0	0	0	0	0	0	0	0	0	0
Candidatus Wildermuthbacteria	0	0	0	0	0	0	0	0	0	0	0	0	0	0	0	0	0	0	0	0	1	0	0	1	1	0	1	0	0	0	0	0	0	0	0	0	0	0
Candidatus Roizmanbacteria	0	0	0	0	0	0	0	0	0	0	0	0	0	0	0	0	0	0	0	1	1	0	0	0	1	0	1	0	0	0	0	0	0	0	0	0	0	0
Candidatus Spechtbacteria	0	0	0	0	0	0	0	0	0	0	0	0	0	0	0	0	0	0	0	1	1	1	0	1	1	1	0	0	0	0	0	0	0	0	0	0	0	0
Candidatus Woesebacteria	0	0	0	0	0	0	0	0	0	0	0	0	0	0	0	0	0	0	0	1	1	1	0	1	1	0	1	0	0	0	0	0	0	0	0	0	0	0
Candidatus Nealsonbacteria	0	0	0	0	0	0	0	0	0	0	0	0	0	0	0	0	0	0	0	0	0	0	0	0	0	0	0	0	0	0	0	0	0	0	0	0	0	0
Candidatus Giovannonibacteria	0	0	0	0	0	0	0	0	0	0	0	0	0	0	0	0	0	0	0	0	0	0	0	0	0	0	0	0	0	0	0	0	0	0	0	0	0	0
Candidatus Adlerbacteria	0	0	0	0	0	0	0	0	0	0	0	1	1	1	1	1	0	0	0	1	1	1	0	1	1	0	0	0	0	0	0	0	0	0	0	0	0	0
Candidatus Taylorbacteria	0	0	0	0	0	0	0	0	0	0	0	0	0	0	0	0	0	0	0	0	1	1	0	0	0	0	0	0	0	0	0	0	0	0	0	0	0	0
Candidatus Yanofskybacteria	0	0	0	0	0	0	0	0	0	0	0	0	0	0	0	0	0	0	0	0	0	0	0	0	0	0	0	0	0	0	0	0	0	0	0	0	0	0
Candidatus Daviesbacteria	0	0	0	0	0	0	0	0	0	0	0	0	0	0	0	0	0	0	0	1	1	1	0	1	1	0	1	0	0	0	0	0	0	0	0	0	0	0
Candidatus Zambryskibacteria	0	0	0	0	0	0	0	0	0	0	0	0	0	0	0	0	0	0	0	0	0	0	0	0	0	0	0	0	0	0	0	0	0	0	0	0	0	0
Candidatus Falkowbacteria	0	0	0	0	0	0	0	0	0	0	0	0	0	0	0	0	0	0	0	0	0	0	0	0	1	1	0	0	0	0	0	0	0	0	0	0	0	0
Candidatus Amesbacteria	0	0	0	0	0	0	0	0	0	0	0	0	0	0	0	0	0	0	0	1	1	0	0	0	0	0	0	0	0	0	0	0	0	0	0	0	0	0
Candidatus Portnoybacteria	0	0	0	0	0	0	0	0	0	0	0	0	0	0	0	0	0	0	0	0	0	0	0	0	0	0	0	0	0	0	0	0	0	0	0	0	0	0
Candidatus Beckwithbacteria	0	0	0	0	0	0	0	0	0	0	0	0	0	0	0	0	0	0	0	0	0	0	0	0	0	0	0	0	0	0	0	0	0	0	0	0	0	0
Candidatus Jorgensenbacteria	0	0	0	0	0	0	0	0	0	0	0	0	0	0	0	0	0	0	0	0	0	0	0	0	0	0	0	0	0	0	0	0	0	0	0	0	0	0
Candidatus Shapirobacteria	0	0	0	0	0	0	0	0	0	0	0	0	0	0	0	0	0	0	0	0	0	0	0	0	0	0	0	0	0	0	0	0	0	0	0	0	0	0
Candidatus Yonathbacteria	0	0	0	0	0	0	0	0	0	0	0	0	0	1	0	1	0	0	0	0	1	0	0	0	0	0	0	0	0	0	0	0	0	0	0	0	0	0
Candidatus Niyogibacteria	0	0	0	0	0	0	0	0	0	0	0	0	0	0	0	0	0	0	0	0	0	0	0	0	1	0	0	0	0	0	0	0	0	0	0	0	0	0
Candidatus Curtissbacteria	0	0	0	0	0	0	0	0	0	0	0	0	0	0	0	0	0	0	0	0	0	0	0	0	0	0	0	0	0	0	0	0	0	0	0	0	0	0
Candidatus Ryanbacteria	0	0	0	0	0	0	0	0	0	0	0	0	0	0	0	0	0	0	0	0	0	0	0	0	0	0	0	0	0	0	0	0	0	0	0	0	0	0
Candidate division WWE3	0	0	0	0	0	0	0	0	0	0	0	0	0	0	0	0	0	0	0	0	0	0	0	0	0	0	0	0	0	0	0	0	0	0	0	0	0	0
Candidatus Pacebacteria	0	0	0	0	0	0	0	0	0	0	0	0	0	0	0	0	0	0	0	1	1	1	0	0	1	0	1	0	0	0	0	0	0	0	0	0	0	0
Candidatus Doudnabacteria	0	0	0	0	0	0	0	0	0	0	0	0	0	1	1	0	0	0	0	1	1	1	0	1	1	0	1	0	0	0	0	0	0	0	0	0	0	0
Candidatus Liptonbacteria	0	0	0	0	0	0	0	0	0	0	0	0	1	0	0	0	0	0	0	1	0	0	0	0	0	0	0	0	0	0	0	0	0	0	0	0	0	0
Candidatus Berkelbacteria	0	0	0	0	0	0	0	0	0	0	0	0	0	0	0	0	0	0	0	1	0	1	0	0	1	0	0	0	0	0	0	0	0	0	0	0	0	0
Candidatus Buchananbacteria	0	0	0	0	0	0	0	0	0	0	0	0	0	0	0	0	0	0	0	0	1	0	0	0	0	0	0	0	0	0	0	0	0	0	0	0	0	0
Candidatus Microgenomates	0	0	0	0	0	0	0	0	0	0	0	0	0	0	0	0	0	0	0	1	1	0	0	0	0	0	0	0	0	0	0	0	0	0	0	0	0	0
Candidatus Staskawiczbacteria	0	0	0	0	0	0	0	0	0	0	0	0	0	0	0	0	0	0	0	0	0	0	0	0	0	0	0	0	0	0	0	0	0	0	0	0	0	0
Candidatus Lloydbacteria	0	0	0	0	0	0	0	0	0	0	0	0	0	0	0	0	0	0	0	0	0	0	0	0	0	0	0	0	0	0	0	0	0	0	0	0	0	0
Candidatus Tagabacteria	0	0	0	0	0	0	0	0	0	0	0	0	0	0	0	0	0	0	0	0	0	0	0	0	0	0	0	0	0	0	0	0	0	0	0	0	0	0
Candidatus Campbellbacteria	0	0	0	0	0	0	0	0	0	0	0	0	0	0	0	0	0	0	0	0	0	0	0	0	0	0	1	0	0	0	0	0	0	0	0	0	0	0
Candidatus Kuenenbacteria	0	0	0	0	0	0	0	0	0	0	0	0	0	0	0	0	0	0	0	0	0	0	0	0	0	0	0	0	0	0	0	0	0	0	0	0	0	0
Candidatus Kerfeldbacteria	0	0	0	0	0	0	0	0	0	0	0	0	0	0	0	0	0	0	0	1	0	0	0	0	0	0	0	0	0	0	0	0	0	0	0	0	0	0
Candidatus Komeilibacteria	0	0	0	0	0	0	0	0	0	0	0	0	0	0	0	0	0	0	0	0	0	0	0	0	0	0	0	0	0	0	0	0	0	0	0	0	0	0
Candidatus Colwellbacteria	0	0	0	0	0	0	0	0	0	0	0	0	0	0	0	0	0	0	0	0	0	0	0	0	0	0	0	0	0	0	0	0	0	0	0	0	0	0
Candidatus Terrybacteria	0	0	0	0	0	0	0	0	0	0	0	0	0	0	0	0	0	0	0	0	0	0	0	0	0	0	0	0	0	0	0	0	0	0	0	0	0	0
Candidatus Vogelbacteria	0	0	0	0	0	0	0	0	0	0	0	0	0	0	0	0	0	0	0	0	0	0	0	0	0	0	0	0	0	0	0	0	0	0	0	0	0	0
Candidatus Gracilibacteria	0	0	0	0	0	0	0	0	0	0	0	0	0	0	0	0	0	0	0	1	0	0	0	0	0	0	0	0	0	0	0	0	0	0	0	0	0	0
Candidatus Gribaldobacteria	0	0	0	0	0	0	0	0	0	0	0	0	0	0	0	0	0	0	0	0	0	0	0	0	0	0	0	0	0	0	0	0	0	0	0	0	0	0
Candidate division CPR1	0	0	0	0	0	0	0	0	0	0	0	0	0	0	0	0	0	0	0	0	0	0	0	0	0	0	0	0	0	0	0	0	0	0	0	0	0	0
Candidatus Blackburnbacteria	0	0	0	0	0	0	0	0	0	0	0	0	0	0	0	0	0	0	0	0	0	0	0	0	0	0	0	0	0	0	0	0	0	0	0	0	0	0
Candidatus Woykebacteria	0	0	0	0	0	0	0	0	0	0	0	0	0	0	0	0	0	0	0	0	0	1	0	0	0	0	0	0	0	0	0	0	0	0	0	0	0	0
Candidatus Andersenbacteria	0	0	0	0	0	0	0	0	0	0	0	0	0	0	0	0	0	0	0	0	0	0	0	0	0	0	0	0	0	0	0	0	0	0	0	0	0	0
Candidatus Abawacabacteria	0	0	0	0	0	0	0	0	0	0	0	0	0	0	0	0	0	0	0	0	0	0	0	0	0	0	0	0	0	0	0	0	0	0	0	0	0	0
Candidatus Jacksonbacteria	0	0	0	0	0	0	0	0	0	0	0	0	0	0	0	0	0	0	0	0	0	0	0	0	0	0	0	0	0	0	0	0	0	0	0	0	0	0
Candidate division CPR2	0	0	0	0	0	0	0	0	0	0	0	0	0	0	0	0	0	0	0	0	0	0	0	0	0	0	0	0	0	0	0	0	0	0	0	0	0	0
Candidatus Veblenbacteria	0	0	0	0	0	0	0	0	0	0	0	0	0	0	0	0	0	0	0	0	0	0	0	0	0	0	0	0	0	0	0	0	0	0	0	0	0	0
Candidate division CPR3	0	0	0	0	0	0	0	0	0	0	0	0	0	0	0	0	0	0	0	0	0	0	0	0	0	0	0	0	0	0	0	0	0	0	0	0	0	0
Candidatus Brennerbacteria	0	0	0	0	0	0	0	0	0	0	0	0	0	0	0	0	0	0	0	0	0	0	0	0	0	0	0	0	0	0	0	0	0	0	0	0	0	0
Candidatus Cerribacteria	0	0	0	0	0	0	0	0	0	0	0	0	0	0	0	0	0	0	0	0	0	0	0	0	0	0	0	0	0	0	0	0	0	0	0	0	0	0
Candidatus Absconditabacteria	0	0	0	0	0	0	0	0	0	0	0	0	0	0	0	0	0	0	0	0	0	0	0	0	0	0	0	0	0	0	0	0	0	0	0	0	0	0
Patescibacteria group bacterium	0	0	0	0	0	0	0	0	0	0	0	0	0	0	1	0	0	0	0	1	1	1	0	0	1	1	0	0	0	0	0	0	0	0	0	0	0	0
Candidatus Dojkabacteria(WS6)	0	0	0	0	0	0	0	0	0	0	0	0	0	0	0	0	0	0	0	0	0	0	0	0	0	0	0	0	0	0	0	0	0	0	0	0	0	0
Candidate division Kazan bacterium	0	0	0	0	0	0	0	0	0	0	0	0	0	0	0	0	0	0	0	0	0	0	0	0	0	0	0	0	0	0	0	0	0	0	0	0	0	0
Candidatus Torokbacteria	0	0	0	0	0	0	0	0	0	0	0	0	0	0	0	0	0	0	0	0	0	0	0	0	0	0	0	0	0	0	0	0	0	0	0	0	0	0

## Sheet: carbon fixation pathways
carbon fixation pathways
	Reductive citrate cycle				Calvin cycle		Reductive acetyl-CoA pathway						Hydroxypropionate pathway
	pyruvate ferredoxin oxidoreductase alpha subunit [EC:1.2.7.1]	pyruvate, orthophosphate dikinase [EC:2.7.9.1]	pyruvate, water dikinase [EC:2.7.9.2]	phosphoenolpyruvate carboxylase [EC:4.1.1.31]	ribulose-bisphosphate carboxylase[EC:4.1.1.39]	phosphoribulokinase [EC:2.7.1.19]	anaerobic carbon-monoxide dehydrogenase[EC:1.2.7.4]	formate dehydrogenase[EC:1.17.98.10 1.17.98.-]	formate--tetrahydrofolate ligase [EC:6.3.4.3]	methylenetetrahydrofolate dehydrogenase (NADP+) / methenyltetrahydrofolate cyclohydrolase [EC:1.5.1.5 3.5.4.9]	methylenetetrahydrofolate reductase[EC:1.5.1.54]	acetyl-CoA synthase [EC:2.3.1.169]	acetyl-CoA carboxylase[EC:6.4.1.2]	propionyl-CoA carboxylase [EC:6.4.1.3]
CPR	1	1	1	1	0	0	0	0	0	1	0	0	0	0
Candidatus Azambacteria	0	0	0	0	0	0	0	0	0	0	0	0	0	0
Candidatus Saccharibacteria	0	0	0	1	0	0	0	0	0	1	0	0	0	0
Candidatus Peregrinibacteria	0	0	1	1	0	0	0	0	0	1	0	0	0	0
Candidatus Wolfebacteria	0	0	1	0	0	0	0	0	0	1	0	0	0	0
Candidatus Gottesmanbacteria	0	0	1	0	0	0	0	0	0	0	0	0	0	0
Candidatus Levybacteria(Levyibacteriota)	0	0	1	0	0	0	0	0	0	1	0	0	0	0
Candidatus Chisholmbacteria	0	0	1	0	0	0	0	0	0	1	0	0	0	0
Candidatus Parcubacteria	0	1	1	0	0	0	0	0	0	1	0	0	0	0
Candidatus Harrisonbacteria	0	0	0	0	0	0	0	0	0	0	0	0	0	0
Candidatus Collierbacteria	0	0	1	0	0	0	0	0	0	0	0	0	0	0
Candidatus Magasanikbacteria(Magasanikiibacteriota)	0	1	1	0	0	0	0	0	0	1	0	0	0	0
Candidatus Nomurabacteria	0	0	0	0	0	0	0	0	0	1	0	0	0	0
Candidatus Moranbacteria(Moraniibacteriota)	0	0	1	0	0	0	0	0	0	1	0	0	0	0
Candidatus Uhrbacteria	0	0	0	0	0	0	0	0	0	1	0	0	0	0
Candidatus Kaiserbacteria	0	0	1	0	0	0	0	0	0	1	0	0	0	0
Candidatus Sungbacteria(Sungiibacteriota)	0	0	1	0	0	0	0	0	0	1	0	0	0	0
Candidatus Wildermuthbacteria	0	0	0	0	0	0	0	0	0	1	0	0	0	0
Candidatus Roizmanbacteria	0	0	1	0	0	0	0	0	0	0	0	0	0	0
Candidatus Spechtbacteria	0	0	0	0	0	0	0	0	0	1	0	0	0	0
Candidatus Woesebacteria	0	0	1	0	0	0	0	0	0	0	0	0	0	0
Candidatus Nealsonbacteria	0	0	0	0	0	0	0	0	0	0	0	0	0	0
Candidatus Giovannonibacteria	1	0	0	0	0	0	0	0	0	1	0	0	0	0
Candidatus Adlerbacteria	0	0	0	0	0	0	0	0	0	1	0	0	0	0
Candidatus Taylorbacteria	0	0	1	0	0	0	0	0	0	1	0	0	0	0
Candidatus Yanofskybacteria	0	0	0	0	0	0	0	0	0	0	0	0	0	0
Candidatus Daviesbacteria	0	0	0	0	0	0	0	0	0	0	0	0	0	0
Candidatus Zambryskibacteria	0	0	1	0	0	0	0	0	0	0	0	0	0	0
Candidatus Falkowbacteria	0	0	1	0	0	0	0	0	0	0	0	0	0	0
Candidatus Amesbacteria	0	0	1	0	0	0	0	0	0	0	0	0	0	0
Candidatus Portnoybacteria	0	0	0	0	0	0	0	0	0	0	0	0	0	0
Candidatus Beckwithbacteria	0	0	0	0	0	0	0	0	0	0	0	0	0	0
Candidatus Jorgensenbacteria	0	0	0	0	0	0	0	0	0	0	0	0	0	0
Candidatus Shapirobacteria	0	0	1	0	0	0	0	0	0	0	0	0	0	0
Candidatus Yonathbacteria	0	0	0	0	0	0	0	0	0	0	0	0	0	0
Candidatus Niyogibacteria	0	0	0	0	0	0	0	0	0	0	0	0	0	0
Candidatus Curtissbacteria	0	0	0	0	0	0	0	0	0	0	0	0	0	0
Candidatus Ryanbacteria	0	0	0	0	0	0	0	0	0	0	0	0	0	0
Candidate division WWE3	0	0	0	0	0	0	0	0	0	0	0	0	0	0
Candidatus Pacebacteria	0	0	0	0	0	0	0	0	0	1	0	0	0	0
Candidatus Doudnabacteria	0	0	1	1	0	0	0	0	0	1	0	0	0	0
Candidatus Liptonbacteria	0	0	0	0	0	0	0	0	0	1	0	0	0	0
Candidatus Berkelbacteria	0	0	1	0	0	0	0	0	0	0	0	0	0	0
Candidatus Buchananbacteria	0	0	1	0	0	0	0	0	0	0	0	0	0	0
Candidatus Microgenomates	0	0	1	0	0	0	0	0	0	1	0	0	0	0
Candidatus Staskawiczbacteria	0	0	0	0	0	0	0	0	0	0	0	0	0	0
Candidatus Lloydbacteria	0	0	0	0	0	0	0	0	0	0	0	0	0	0
Candidatus Tagabacteria	0	0	0	0	0	0	0	0	0	0	0	0	0	0
Candidatus Campbellbacteria	0	0	0	0	0	0	0	0	0	0	0	0	0	0
Candidatus Kuenenbacteria	0	0	1	0	0	0	0	0	0	0	0	0	0	0
Candidatus Kerfeldbacteria	0	0	1	0	0	0	0	0	0	0	0	0	0	0
Candidatus Komeilibacteria	0	0	1	0	0	0	0	0	0	0	0	0	0	0
Candidatus Colwellbacteria	0	0	0	0	0	0	0	0	0	0	0	0	0	0
Candidatus Terrybacteria	0	0	0	0	0	0	0	0	0	0	0	0	0	0
Candidatus Vogelbacteria	0	0	0	0	0	0	0	0	0	0	0	0	0	0
Candidatus Gracilibacteria	0	0	0	0	0	0	0	0	0	0	0	0	0	0
Candidatus Gribaldobacteria	0	0	0	0	0	0	0	0	0	0	0	0	0	0
Candidate division CPR1	0	0	0	0	0	0	0	0	0	0	0	0	0	0
Candidatus Blackburnbacteria	0	0	0	0	0	0	0	0	0	0	0	0	0	0
Candidatus Woykebacteria	0	0	0	0	0	0	0	0	0	0	0	0	0	0
Candidatus Andersenbacteria	0	0	0	0	0	0	0	0	0	0	0	0	0	0
Candidatus Abawacabacteria	0	0	0	0	0	0	0	0	0	0	0	0	0	0
Candidatus Jacksonbacteria	0	0	0	0	0	0	0	0	0	0	0	0	0	0
Candidate division CPR2	0	0	0	0	0	0	0	0	0	0	0	0	0	0
Candidatus Veblenbacteria	0	0	0	0	0	0	0	0	0	0	0	0	0	0
Candidate division CPR3	0	0	0	0	0	0	0	0	0	0	0	0	0	0
Candidatus Brennerbacteria	0	0	0	0	0	0	0	0	0	0	0	0	0	0
Candidatus Cerribacteria	0	0	0	0	0	0	0	0	0	0	0	0	0	0
Candidatus Absconditabacteria	0	0	0	0	0	0	0	0	0	0	0	0	0	0
Patescibacteria group bacterium	0	0	0	0	0	0	0	0	0	1	0	0	0	0
Candidatus Dojkabacteria(WS6)	0	0	0	0	0	0	0	0	0	0	0	0	0	0
Candidate division Kazan bacterium	0	0	1	0	0	0	0	0	0	1	0	0	0	0
Candidatus Torokbacteria	0	0	0	0	0	0	0	0	0	0	0	0	0	0

## Sheet: Nitrogen and Sulfur metabolism
	Nitrogen metabolism													Sulfur metabolism
	Denitrification (nitrate reduction)								Nitrification		Anammox		Nitrogen fixation	sulfate reduction						Sulfur reduction		Sulfide oxidation	Sulfur oxidation			Sulfite oxidation
	nitrate/nitrite transporter	nitrate reductase / nitrite oxidoreductase[EC:1.7.5.1 1.7.99.-]	nitrate reductase[EC:1.9.6.1]	nitrite reductase (NO-forming) [EC:1.7.2.1]	nitric oxide reductase[EC:1.7.2.5]	nitrous-oxide reductase [EC:1.7.2.4]	nitrite reductase[EC:1.7.1.15][EC:1.7.2.2][EC:1.7.1.4]	ferredoxin-nitrite reductase [EC:1.7.7.1]	methane/ammonia monooxygenase [EC:1.14.18.3 1.14.99.39]	hydroxylamine dehydrogenase [EC:1.7.2.6]	hydrazine synthase subunit [EC:1.7.2.7]	hydrazine dehydrogenase [EC:1.7.2.8]	nitrogenase[EC:1.18.6.1，1.19.6.1]	3'-phosphoadenosine 5'-phosphosulfate synthase [EC:2.7.7.4 2.7.1.25]	phosphoadenosine phosphosulfate reductase [EC:1.8.4.8 1.8.4.10]	sulfite reductase[EC:1.8.1.2]	adenylylsulfate reductase[EC:1.8.99.2]	dissimilatory sulfite reductase[EC:1.8.1.22]	[DsrC]-trisulfide reductase[EC:1.8.5.10]	sulfur reductase molybdopterin subunit(sreA)	CoA-dependent NAD(P)H sulfur oxidoreductase [EC:1.8.1.18]	sulfide dehydrogenase [flavocytochrome c] flavoprotein chain [EC:1.8.2.3]	thiosulfate dehydrogenase (quinone) small subunit [EC:1.8.5.2]	thiosulfate dehydrogenase [EC:1.8.2.2]	L-cysteine S-thiosulfotransferase [EC:2.8.5.2]（soxA）	thiosulfate/3-mercaptopyruvate sulfurtransferase [EC:2.8.1.1 2.8.1.2]	sulfite dehydrogenase (cytochrome) subunit A [EC:1.8.2.1]
CPR	1	1	1	1	1	0	0	0	0	0	0	0	0	1	0	0	0	0	0	0	0	0	1	0	0	0	1
Candidatus Azambacteria	0	0	0	1	0	0	0	0	0	0	0	0	0	0	0	0	0	0	0	0	0	0	1	0	0	0	0
Candidatus Saccharibacteria	0	0	0	1	0	0	0	0	0	0	0	0	0	0	0	0	0	0	0	0	0	0	1	0	0	0	0
Candidatus Peregrinibacteria	0	0	0	1	0	0	0	0	0	0	0	0	0	1	0	0	0	0	0	0	0	0	1	0	0	0	0
Candidatus Wolfebacteria	0	0	0	1	0	0	0	0	0	0	0	0	0	0	0	0	0	0	0	0	0	0	0	0	0	0	0
Candidatus Gottesmanbacteria	0	0	0	0	0	0	0	0	0	0	0	0	0	0	0	0	0	0	0	0	0	0	0	0	0	0	0
Candidatus Levybacteria(Levyibacteriota)	0	0	0	0	0	0	0	0	0	0	0	0	0	0	0	0	0	0	0	0	0	0	1	0	0	0	0
Candidatus Chisholmbacteria	0	0	0	0	0	0	0	0	0	0	0	0	0	0	0	0	0	0	0	0	0	0	0	0	0	0	0
Candidatus Parcubacteria	0	0	0	1	0	0	0	0	0	0	0	0	0	0	0	0	0	0	0	0	0	0	0	0	0	0	0
Candidatus Harrisonbacteria	0	0	0	0	0	0	0	0	0	0	0	0	0	0	0	0	0	0	0	0	0	0	1	0	0	0	0
Candidatus Collierbacteria	0	0	0	0	0	0	0	0	0	0	0	0	0	0	0	0	0	0	0	0	0	0	0	0	0	0	0
Candidatus Magasanikbacteria(Magasanikiibacteriota)	0	0	0	0	0	0	0	0	0	0	0	0	0	0	0	0	0	0	0	0	0	0	0	0	0	0	0
Candidatus Nomurabacteria	0	0	0	0	0	0	0	0	0	0	0	0	0	0	0	0	0	0	0	0	0	0	1	0	0	0	0
Candidatus Moranbacteria(Moraniibacteriota)	0	1	0	0	0	0	0	0	0	0	0	0	0	0	0	0	0	0	0	0	0	0	0	0	0	0	0
Candidatus Uhrbacteria	0	0	0	0	0	0	0	0	0	0	0	0	0	0	0	0	0	0	0	0	0	0	0	0	0	0	0
Candidatus Kaiserbacteria	0	0	0	1	0	0	0	0	0	0	0	0	0	0	0	0	0	0	0	0	0	0	0	0	0	0	0
Candidatus Sungbacteria(Sungiibacteriota)	0	0	0	0	0	0	0	0	0	0	0	0	0	0	0	0	0	0	0	0	0	0	1	0	0	0	0
Candidatus Wildermuthbacteria	0	0	0	0	0	0	0	0	0	0	0	0	0	0	0	0	0	0	0	0	0	0	0	0	0	0	0
Candidatus Roizmanbacteria	0	0	0	0	0	0	0	0	0	0	0	0	0	0	0	0	0	0	0	0	0	0	0	0	0	0	0
Candidatus Spechtbacteria	0	0	0	0	0	0	0	0	0	0	0	0	0	0	0	0	0	0	0	0	0	0	0	0	0	0	0
Candidatus Woesebacteria	0	0	0	0	0	0	0	0	0	0	0	0	0	0	0	0	0	0	0	0	0	0	0	0	0	0	0
Candidatus Nealsonbacteria	0	0	0	0	0	0	0	0	0	0	0	0	0	1	0	0	0	0	0	0	0	0	1	0	0	0	0
Candidatus Giovannonibacteria	0	0	0	0	0	0	0	0	0	0	0	0	0	0	0	0	0	0	0	0	0	0	0	0	0	0	0
Candidatus Adlerbacteria	0	0	0	1	0	0	0	0	0	0	0	0	0	0	0	0	0	0	0	0	0	0	0	0	0	0	0
Candidatus Taylorbacteria	0	0	0	0	0	0	0	0	0	0	0	0	0	0	0	0	0	0	0	0	0	0	0	0	0	0	0
Candidatus Yanofskybacteria	0	0	0	1	0	0	0	0	0	0	0	0	0	0	0	0	0	0	0	0	0	0	0	0	0	0	0
Candidatus Daviesbacteria	0	0	0	0	0	0	0	0	0	0	0	0	0	0	0	0	0	0	0	0	0	0	1	0	0	0	0
Candidatus Zambryskibacteria	0	0	0	0	0	0	0	0	0	0	0	0	0	1	0	0	0	0	0	0	0	0	0	0	0	0	0
Candidatus Falkowbacteria	0	0	0	0	0	0	0	0	0	0	0	0	0	0	0	0	0	0	0	0	0	0	0	0	0	0	0
Candidatus Amesbacteria	0	0	0	0	0	0	0	0	0	0	0	0	0	0	0	0	0	0	0	0	0	0	0	0	0	0	0
Candidatus Portnoybacteria	0	0	0	0	0	0	0	0	0	0	0	0	0	0	0	0	0	0	0	0	0	0	0	0	0	0	0
Candidatus Beckwithbacteria	0	0	0	0	0	0	0	0	0	0	0	0	0	0	0	0	0	0	0	0	0	0	0	0	0	0	0
Candidatus Jorgensenbacteria	0	0	0	0	0	0	0	0	0	0	0	0	0	0	0	0	0	0	0	0	0	0	0	0	0	0	0
Candidatus Shapirobacteria	0	0	0	0	0	0	0	0	0	0	0	0	0	0	0	0	0	0	0	0	0	0	0	0	0	0	0
Candidatus Yonathbacteria	0	0	0	0	0	0	0	0	0	0	0	0	0	0	0	0	0	0	0	0	0	0	0	0	0	0	0
Candidatus Niyogibacteria	0	0	0	0	0	0	0	0	0	0	0	0	0	0	0	0	0	0	0	0	0	0	1	0	0	0	0
Candidatus Curtissbacteria	0	0	0	0	0	0	0	0	0	0	0	0	0	0	0	0	0	0	0	0	0	0	1	0	0	0	0
Candidatus Ryanbacteria	0	0	0	0	0	0	0	0	0	0	0	0	0	0	0	0	0	0	0	0	0	0	0	0	0	0	0
Candidate division WWE3	0	0	0	0	0	0	0	0	0	0	0	0	0	0	0	0	0	0	0	0	0	0	0	0	0	0	0
Candidatus Pacebacteria	0	0	0	0	0	0	0	0	0	0	0	0	0	0	0	0	0	0	0	0	0	0	0	0	0	0	0
Candidatus Doudnabacteria	1	0	0	0	0	0	0	0	0	0	0	0	0	0	0	0	0	0	0	0	0	0	0	0	0	0	0
Candidatus Liptonbacteria	1	0	0	0	0	0	0	0	0	0	0	0	0	0	0	0	0	0	0	0	0	0	0	0	0	0	0
Candidatus Berkelbacteria	0	0	0	0	0	0	0	0	0	0	0	0	0	0	0	0	0	0	0	0	0	0	0	0	0	0	0
Candidatus Buchananbacteria	0	0	0	0	0	0	0	0	0	0	0	0	0	1	0	0	0	0	0	0	0	0	0	0	0	0	0
Candidatus Microgenomates	0	0	0	0	0	0	0	0	0	0	0	0	0	0	0	0	0	0	0	0	0	0	0	0	0	0	0
Candidatus Staskawiczbacteria	0	0	0	0	0	0	0	0	0	0	0	0	0	0	0	0	0	0	0	0	0	0	0	0	0	0	0
Candidatus Lloydbacteria	0	0	0	0	0	0	0	0	0	0	0	0	0	0	0	0	0	0	0	0	0	0	0	0	0	0	0
Candidatus Tagabacteria	0	0	0	0	0	0	0	0	0	0	0	0	0	0	0	0	0	0	0	0	0	0	0	0	0	0	0
Candidatus Campbellbacteria	0	0	0	0	0	0	0	0	0	0	0	0	0	0	0	0	0	0	0	0	0	0	0	0	0	0	0
Candidatus Kuenenbacteria	0	0	0	0	0	0	0	0	0	0	0	0	0	0	0	0	0	0	0	0	0	0	0	0	0	0	0
Candidatus Kerfeldbacteria	0	0	0	0	0	0	0	0	0	0	0	0	0	0	0	0	0	0	0	0	0	0	0	0	0	0	0
Candidatus Komeilibacteria	0	0	0	0	0	0	0	0	0	0	0	0	0	0	0	0	0	0	0	0	0	0	0	0	0	0	0
Candidatus Colwellbacteria	0	0	0	0	0	0	0	0	0	0	0	0	0	0	0	0	0	0	0	0	0	0	0	0	0	0	0
Candidatus Terrybacteria	0	0	0	0	0	0	0	0	0	0	0	0	0	0	0	0	0	0	0	0	0	0	0	0	0	0	0
Candidatus Vogelbacteria	0	0	0	0	0	0	0	0	0	0	0	0	0	0	0	0	0	0	0	0	0	0	0	0	0	0	0
Candidatus Gracilibacteria	0	0	0	0	0	0	0	0	0	0	0	0	0	0	0	0	0	0	0	0	0	0	0	0	0	0	0
Candidatus Gribaldobacteria	0	0	0	0	0	0	0	0	0	0	0	0	0	0	0	0	0	0	0	0	0	0	0	0	0	0	0
Candidate division CPR1	0	0	0	0	0	0	0	0	0	0	0	0	0	0	0	0	0	0	0	0	0	0	0	0	0	0	0
Candidatus Blackburnbacteria	0	0	0	0	0	0	0	0	0	0	0	0	0	0	0	0	0	0	0	0	0	0	0	0	0	0	0
Candidatus Woykebacteria	0	0	0	0	0	0	0	0	0	0	0	0	0	0	0	0	0	0	0	0	0	0	0	0	0	0	0
Candidatus Andersenbacteria	0	0	0	0	0	0	0	0	0	0	0	0	0	0	0	0	0	0	0	0	0	0	0	0	0	0	0
Candidatus Abawacabacteria	0	0	0	0	0	0	0	0	0	0	0	0	0	0	0	0	0	0	0	0	0	0	0	0	0	0	0
Candidatus Jacksonbacteria	0	0	0	0	0	0	0	0	0	0	0	0	0	0	0	0	0	0	0	0	0	0	0	0	0	0	0
Candidate division CPR2	0	0	0	0	0	0	0	0	0	0	0	0	0	0	0	0	0	0	0	0	0	0	0	0	0	0	0
Candidatus Veblenbacteria	0	0	0	0	0	0	0	0	0	0	0	0	0	0	0	0	0	0	0	0	0	0	0	0	0	0	0
Candidate division CPR3	0	0	0	0	0	0	0	0	0	0	0	0	0	0	0	0	0	0	0	0	0	0	0	0	0	0	0
Candidatus Brennerbacteria	0	0	0	0	0	0	0	0	0	0	0	0	0	0	0	0	0	0	0	0	0	0	0	0	0	0	0
Candidatus Cerribacteria	0	0	0	0	0	0	0	0	0	0	0	0	0	0	0	0	0	0	0	0	0	0	0	0	0	0	0
Candidatus Absconditabacteria	0	0	0	0	0	0	0	0	0	0	0	0	0	0	0	0	0	0	0	0	0	0	0	0	0	0	0
Patescibacteria group bacterium	0	0	1	0	1	0	0	0	0	0	0	0	0	0	0	0	0	0	0	0	0	0	0	0	0	0	1
Candidatus Dojkabacteria(WS6)	0	0	0	0	0	0	0	0	0	0	0	0	0	0	0	0	0	0	0	0	0	0	0	0	0	0	0
Candidate division Kazan bacterium	0	0	0	0	0	0	0	0	0	0	0	0	0	0	0	0	0	0	0	0	0	0	0	0	0	0	0
Candidatus Torokbacteria	0	0	0	0	0	0	0	0	0	0	0	0	0	0	0	0	0	0	0	0	0	0	0	0	0	0	0

## Sheet: Nucleotide metabolism
	Purine metabolism																			Pyrimidine metabolism
	De novo purine biosynthesis													Adenine ribonucleotide biosynthesis			Guanine ribonucleotide biosynthesis			De novo pyrimidine biosynthesis					Pyrimidine ribonucleotide biosynthesis		Pyrimidine deoxyribonucleotide biosynthesis
	amidophosphoribosyltransferase [EC:2.4.2.14]	phosphoribosylamine---glycine ligase [EC:6.3.4.13]	phosphoribosylglycinamide formyltransferase[EC:2.1.2.2]	phosphoribosylformylglycinamidine synthase [EC:6.3.5.3]	phosphoribosylformylglycinamidine cyclo-ligase [EC:6.3.3.1]	phosphoribosylaminoimidazole carboxylase [EC:4.1.1.21]	5-(carboxyamino)imidazole ribonucleotide synthase [EC:6.3.4.18]	5-(carboxyamino)imidazole ribonucleotide mutase [EC:5.4.99.18]	phosphoribosylaminoimidazole-succinocarboxamide synthase [EC:6.3.2.6]	adenylosuccinate lyase [EC:4.3.2.2]	phosphoribosylaminoimidazolecarboxamide formyltransferase[EC:2.1.2.3]	5-formaminoimidazole-4-carboxamide-1-(beta)-D-ribofuranosyl 5'-monophosphate synthetase [EC:6.3.4.23]	IMP cyclohydrolase [EC:3.5.4.10]	adenylosuccinate synthase [EC:6.3.4.4]	adenylate kinase [EC:2.7.4.3]	nucleoside-diphosphate kinase [EC:2.7.4.6	IMP dehydrogenase [EC:1.1.1.205]	GMP synthase (glutamine-hydrolysing) [EC:6.3.5.2]	guanylate kinase [EC:2.7.4.8]	carbamoyl-phosphate synthase [EC:6.3.5.5]	aspartate carbamoyltransferase[EC:2.1.3.2]	dihydroorotase [EC:3.5.2.3]	dihydroorotate dehydrogenase[EC:1.3.5.2]/[EC:1.3.1.14]/[EC:1.3.98.1]	uridine monophosphate synthetase [EC:2.4.2.10 4.1.1.23]	uridylate kinase [EC:2.7.4.22]	CTP synthase [EC:6.3.4.2]	ribonucleoside-diphosphate reductase[EC:1.17.4.1]	dUTP diphosphatase [EC:3.6.1.23]	thymidylate synthase [EC:2.1.1.45]/[EC:2.1.1.148]	dTMP kinase [EC:2.7.4.9]
CPR	1	1	1	1	1	1	1	1	1	1	1	1	1	1	1	1	1	1	1	1	1	1	1	1	1	1	1	1	1	1
Candidatus Azambacteria	0	1	0	0	0	0	0	1	0	0	0	0	0	0	0	1	1	0	0	0	0	0	0	0	1	1	1	0	1	1
Candidatus Saccharibacteria	1	1	1	1	1	1	1	1	1	1	1	1	1	1	1	1	1	1	1	1	1	1	1	1	1	1	1	1	1	1
Candidatus Peregrinibacteria	1	1	1	1	1	1	1	1	1	1	1	1	1	1	1	1	1	1	1	1	1	1	1	1	1	1	1	1	1	0
Candidatus Wolfebacteria	0	0	0	0	0	0	0	0	0	0	0	0	0	0	1	1	0	0	0	0	0	0	0	0	0	1	1	1	0	1
Candidatus Gottesmanbacteria	0	0	0	0	0	0	0	1	0	0	0	0	0	0	0	1	1	0	0	1	1	0	0	1	1	1	1	0	1	1
Candidatus Levybacteria(Levyibacteriota)	1	0	0	1	1	0	0	1	1	1	1	0	1	1	1	1	1	1	0	1	1	1	1	1	1	1	1	0	1	1
Candidatus Chisholmbacteria	0	0	0	0	0	0	0	0	0	0	0	0	0	0	0	1	0	0	0	0	0	0	1	1	0	1	1	0	0	0
Candidatus Parcubacteria	1	1	1	1	0	0	1	1	0	1	1	1	1	1	1	1	1	1	1	1	1	0	1	1	1	1	1	1	1	1
Candidatus Harrisonbacteria	0	1	0	0	0	0	0	0	0	0	0	0	0	0	1	1	0	0	0	1	0	1	0	0	0	0	1	1	1	0
Candidatus Collierbacteria	0	0	0	0	0	0	0	0	0	0	0	0	0	0	1	1	0	0	0	0	0	0	0	0	0	0	0	0	0	0
Candidatus Magasanikbacteria(Magasanikiibacteriota)	0	0	0	0	0	0	0	0	0	1	0	0	0	0	1	1	1	0	1	0	1	0	1	1	1	1	1	1	1	1
Candidatus Nomurabacteria	1	1	0	1	1	0	0	0	1	1	1	0	1	1	1	1	1	1	0	1	1	1	1	1	1	1	1	1	1	1
Candidatus Moranbacteria(Moraniibacteriota)	0	1	0	1	0	0	0	0	1	1	0	0	0	0	0	1	0	0	1	0	0	1	1	1	1	1	1	1	1	1
Candidatus Uhrbacteria	1	0	0	0	0	0	0	0	0	0	0	0	0	1	1	1	1	1	1	1	1	1	1	1	1	1	1	1	1	1
Candidatus Kaiserbacteria	1	1	1	1	1	1	0	1	1	1	1	0	1	1	1	1	1	1	1	1	1	1	1	1	1	1	1	1	1	1
Candidatus Sungbacteria(Sungiibacteriota)	0	1	0	1	0	0	0	0	0	0	0	0	0	1	1	0	1	1	0	0	0	0	1	0	1	1	1	0	0	0
Candidatus Wildermuthbacteria	0	0	0	0	0	1	0	0	1	0	0	0	0	0	0	0	0	0	0	0	0	0	1	1	1	1	1	0	1	0
Candidatus Roizmanbacteria	0	1	0	0	0	0	1	0	1	0	1	0	1	1	1	1	1	1	0	0	0	0	1	1	1	1	1	0	0	1
Candidatus Spechtbacteria	1	1	0	0	0	0	1	0	1	0	1	0	1	1	1	1	1	1	0	0	0	0	0	0	1	1	1	1	1	1
Candidatus Woesebacteria	0	1	0	0	0	0	0	0	0	0	0	0	0	0	0	1	1	0	0	1	0	0	0	0	0	1	1	0	0	1
Candidatus Nealsonbacteria	1	0	1	0	0	1	0	0	1	0	0	1	0	0	1	0	0	1	0	0	0	0	0	1	1	0	0	1	0	1
Candidatus Giovannonibacteria	0	0	0	1	0	1	0	0	1	1	0	0	0	0	1	0	0	1	1	0	0	0	0	0	0	1	1	0	1	0
Candidatus Adlerbacteria	0	0	1	0	0	0	0	0	1	0	0	0	0	0	1	1	0	0	1	0	0	1	1	0	0	1	1	0	1	0
Candidatus Taylorbacteria	0	1	0	0	0	0	0	0	0	0	0	0	0	0	1	1	1	0	0	0	0	0	1	1	0	1	1	1	1	0
Candidatus Yanofskybacteria	0	1	0	0	0	0	0	0	0	0	0	0	0	0	0	0	0	0	0	0	0	0	1	1	0	0	0	0	1	0
Candidatus Daviesbacteria	1	0	0	1	1	0	0	1	1	1	1	1	1	1	1	1	0	1	0	1	1	1	1	0	0	1	1	0	1	1
Candidatus Zambryskibacteria	0	0	0	0	0	0	0	0	0	0	0	0	0	0	0	1	0	0	0	0	0	0	1	1	0	1	1	1	1	0
Candidatus Falkowbacteria	0	0	0	0	1	1	0	0	1	0	0	0	0	1	0	0	0	0	0	0	0	0	0	0	0	0	0	0	0	0
Candidatus Amesbacteria	0	0	0	0	0	0	0	0	0	0	0	0	0	0	0	0	0	0	0	0	0	0	0	0	0	1	0	0	0	0
Candidatus Portnoybacteria	0	0	1	0	0	0	0	0	0	0	0	0	0	0	0	0	0	0	0	1	0	0	0	0	0	0	0	0	1	0
Candidatus Beckwithbacteria	0	0	0	0	0	0	0	0	0	0	0	0	0	0	0	0	0	0	0	0	0	0	0	1	0	0	1	0	0	0
Candidatus Jorgensenbacteria	0	0	0	1	0	0	0	0	0	0	0	0	0	0	0	1	0	0	0	1	0	0	0	1	0	1	1	0	0	0
Candidatus Shapirobacteria	0	1	0	1	0	0	0	0	0	0	0	0	0	1	0	0	0	1	0	0	0	0	0	1	1	0	0	0	1	0
Candidatus Yonathbacteria	0	0	0	0	0	0	0	0	0	0	0	0	0	0	0	1	0	0	0	0	0	0	0	0	1	1	1	1	1	0
Candidatus Niyogibacteria	0	0	0	0	0	0	0	0	0	0	0	0	0	0	0	0	0	0	0	0	0	1	0	0	1	1	1	0	1	0
Candidatus Curtissbacteria	0	0	0	0	1	0	0	0	0	1	0	0	0	0	1	0	0	0	0	0	0	0	1	0	0	0	1	0	0	1
Candidatus Ryanbacteria	0	0	0	0	0	0	0	0	0	1	0	0	0	0	0	0	0	0	0	0	0	0	1	0	0	1	0	0	1	1
Candidate division WWE3	0	0	0	0	0	0	0	0	0	0	0	0	0	0	0	1	1	0	0	0	0	0	0	0	1	0	0	0	1	0
Candidatus Pacebacteria	1	0	0	0	0	0	0	0	0	0	0	0	0	1	1	1	0	1	0	0	0	0	0	0	1	1	0	1	0	0
Candidatus Doudnabacteria	1	0	0	0	0	0	0	0	0	0	0	0	0	0	1	0	0	0	0	0	1	0	1	1	0	0	1	0	0	0
Candidatus Liptonbacteria	1	1	0	0	0	0	0	0	0	0	0	0	0	0	1	0	0	0	0	0	0	0	1	0	0	0	0	0	0	0
Candidatus Berkelbacteria	1	0	0	0	0	1	0	0	1	0	0	0	0	0	0	0	0	0	0	0	1	0	0	0	0	0	0	0	0	0
Candidatus Buchananbacteria	0	0	0	0	0	0	0	0	1	0	0	0	0	0	0	0	0	0	0	0	0	0	1	0	0	0	1	0	0	0
Candidatus Microgenomates	0	0	0	0	0	0	0	0	0	0	0	0	0	0	1	0	0	1	1	0	1	0	1	1	1	1	1	0	0	1
Candidatus Staskawiczbacteria	0	0	0	0	0	0	0	0	0	0	0	0	0	0	0	0	0	1	0	0	0	0	0	1	1	1	0	0	1	1
Candidatus Lloydbacteria	0	0	0	0	0	0	0	0	0	0	0	0	0	0	0	0	0	0	0	0	0	0	0	0	0	0	1	1	0	0
Candidatus Tagabacteria	0	0	0	0	0	0	0	0	0	0	0	0	0	0	0	0	0	0	0	0	0	0	0	0	0	0	0	0	0	0
Candidatus Campbellbacteria	0	0	0	0	0	0	0	0	0	0	0	0	0	0	1	1	0	0	0	0	0	0	0	0	0	1	1	0	0	0
Candidatus Kuenenbacteria	0	0	0	0	0	0	0	0	0	0	0	0	0	0	0	0	0	1	0	0	0	0	0	0	0	0	0	0	0	0
Candidatus Kerfeldbacteria	0	0	0	0	0	0	0	0	0	0	0	0	0	0	0	0	0	0	0	0	0	1	0	1	0	1	1	0	1	0
Candidatus Komeilibacteria	0	0	1	0	0	0	0	0	0	0	0	0	0	0	0	0	0	0	1	0	0	0	0	1	0	0	1	0	0	0
Candidatus Colwellbacteria	0	0	0	0	0	0	0	0	0	0	0	0	0	0	0	0	0	0	0	0	0	0	0	0	0	0	0	0	0	0
Candidatus Terrybacteria	0	0	0	0	0	0	0	0	0	0	0	0	0	1	0	0	1	0	0	0	0	0	0	0	0	0	1	0	0	0
Candidatus Vogelbacteria	0	0	0	0	0	0	0	0	0	0	0	0	0	0	0	0	0	0	0	0	0	0	0	0	0	0	1	1	0	0
Candidatus Gracilibacteria	0	0	0	0	0	0	0	0	0	0	0	0	0	0	0	0	0	0	0	0	0	0	0	0	1	0	1	0	0	1
Candidatus Gribaldobacteria	0	0	0	0	0	0	0	0	0	0	0	0	0	0	0	0	0	0	0	0	0	0	0	0	0	0	0	0	1	0
Candidate division CPR1	0	0	0	0	0	0	0	0	0	0	0	0	0	0	0	0	0	0	0	0	0	0	0	0	0	0	0	0	0	0
Candidatus Blackburnbacteria	0	1	0	0	1	0	0	0	0	0	0	0	0	0	0	0	0	0	0	0	0	0	0	0	0	0	0	0	0	0
Candidatus Woykebacteria	0	0	0	0	0	0	0	0	0	0	0	0	0	0	0	0	0	0	0	0	0	0	1	1	0	1	0	0	0	0
Candidatus Andersenbacteria	0	0	0	0	0	0	0	0	1	0	1	0	1	0	0	0	0	0	0	0	0	0	0	0	0	0	0	0	0	0
Candidatus Abawacabacteria	0	0	0	0	0	0	0	0	0	0	0	0	0	0	0	0	0	0	0	0	0	0	0	0	0	0	1	0	0	0
Candidatus Jacksonbacteria	0	0	0	0	0	0	0	0	0	0	0	0	0	0	0	0	0	0	0	0	0	0	0	0	0	0	0	0	0	0
Candidate division CPR2	0	0	0	0	0	0	0	0	0	0	0	0	0	0	0	0	0	0	0	0	0	0	0	0	0	0	0	0	0	0
Candidatus Veblenbacteria	0	0	0	0	0	0	0	0	0	0	0	0	0	0	0	0	0	0	0	0	0	0	0	0	0	0	0	0	0	0
Candidate division CPR3	0	0	0	0	0	0	0	0	0	0	0	0	0	0	0	0	0	0	0	0	0	0	0	0	0	1	0	0	0	0
Candidatus Brennerbacteria	0	0	0	0	0	0	0	0	0	0	0	0	0	0	0	0	0	0	0	0	0	0	0	0	0	0	0	0	0	0
Candidatus Cerribacteria	0	0	0	0	0	0	0	0	0	0	0	0	0	0	0	0	0	0	0	0	0	0	0	0	0	0	0	0	0	0
Candidatus Absconditabacteria	0	0	0	0	0	0	0	0	0	0	0	0	0	0	0	0	0	0	0	0	0	0	0	0	0	0	0	1	0	0
Patescibacteria group bacterium	1	1	0	1	0	0	1	0	0	0	0	1	0	1	1	1	0	0	0	1	1	1	0	1	0	1	1	0	1	0
Candidatus Dojkabacteria(WS6)	0	0	0	0	0	0	0	0	0	0	0	0	0	0	1	1	0	0	0	0	0	0	0	0	0	1	1	0	1	0
Candidate division Kazan bacterium	0	0	0	0	0	0	0	0	0	0	0	0	0	0	0	0	0	0	0	0	0	0	0	0	0	0	0	0	0	0
Candidatus Torokbacteria	0	0	0	0	0	0	0	0	0	0	0	0	0	0	0	0	0	0	0	0	0	0	0	0	0	0	0	0	0	0

## Sheet: Amino acid biosynthesis
Amino acid biosynthesis
	alanine		aspartate and asparagine					glutamate and glutamine				serine			threonine					Glycine			methionine				Cysteine									Valine						isoleucine			leucine		Lysine
	alanine dehydrogenase [EC:1.4.1.1]	alanine transaminase [EC:2.6.1.2]	aspartate aminotransferase[EC:2.6.1.1]	asparagine synthase[EC:6.3.5.4]	aspartate--ammonia ligase [EC:6.3.1.1]	L-asparaginase [EC:3.5.1.1]	aspartate racemase [EC:5.1.1.13]	glutamate synthase[EC:1.4.1.13 1.4.1.14]	glutamate dehydrogenase [EC:1.4.1.2 1.4.1.3 1.4.1.4]	glutamine synthetase [EC:6.3.1.2]	glutaminase [EC:3.5.1.2]	D-3-phosphoglycerate dehydrogenase [EC:1.1.1.95]	phosphoserine aminotransferase [EC:2.6.1.52]	phosphoserine phosphatase [EC:3.1.3.3]	aspartate kinase [EC:2.7.2.4]	aspartate-semialdehyde dehydrogenase [EC:1.2.1.11]	homoserine dehydrogenase [EC:1.1.1.3]	homoserine kinase [EC:2.7.1.39]	threonine synthase [EC:4.2.3.1]	threonine aldolase [EC:4.1.2.48]	glutamate--glyoxylate aminotransferase [EC:2.6.1.4 2.6.1.2 2.6.1.44]	glycine hydroxymethyltransferase [EC:2.1.2.1]	homoserine O-succinyltransferase[EC:2.3.1.46]	cystathionine gamma-synthase [EC:2.5.1.48]	cysteine-S-conjugate beta-lyase[EC:4.4.1.13]	homocysteine methyltransferase [EC:2.1.1.-]	serine O-acetyltransferase [EC:2.3.1.30]	cysteine synthase [EC:2.5.1.47]	cystathionine beta-synthase [EC:4.2.1.22]	cystathionine gamma-lyase [EC:4.4.1.1]	S-adenosylmethionine synthetase [EC:2.5.1.6]	DNA (cytosine-5)-methyltransferase 1 [EC:2.1.1.37]	adenosylhomocysteine nucleosidase [EC:3.2.2.9]	S-ribosylhomocysteine lyase [EC:4.4.1.21]	cystathionine beta-synthase (O-acetyl-L-serine) [EC:2.5.1.134]	acetolactate synthase[EC:2.2.1.6]	ketol-acid reductoisomerase [EC:1.1.1.86]	dihydroxy-acid dehydratase [EC:4.2.1.9]	branched-chain amino acid aminotransferase [EC:2.6.1.42]	leucine dehydrogenase [EC:1.4.1.9]	valine--pyruvate aminotransferase [EC:2.6.1.66]	(R)-2-methylmalate dehydratase[EC:4.2.1.35]	3-isopropylmalate dehydrogenase [EC:1.1.1.85]	L-threonine ammonia-lyase [EC:4.3.1.19]	2-isopropylmalate synthase [EC:2.3.3.13]	3-isopropylmalate dehydratase [EC:4.2.1.33]	4-hydroxy-tetrahydrodipicolinate synthase [EC:4.3.3.7]	4-hydroxy-tetrahydrodipicolinate reductase [EC:1.17.1.8]	2,3,4,5-tetrahydropyridine-2,6-dicarboxylate N-succinyltransferase [EC:2.3.1.117]
CPR	1	1	1	1	0	1	1	0	1	1	1	1	1	1	1	1	1	0	1	1	0	1	0	1	0	1	1	0	1	0	1	1	0	0	0	1	0	1	1	1	1	1	1	1	1	1	1	1	1
Candidatus Azambacteria	1	0	0	0	0	0	0	0	1	0	0	0	0	0	0	0	0	0	1	0	0	0	0	0	0	0	0	0	0	0	1	1	0	0	0	0	0	0	0	0	0	0	0	0	0	0	0	0	0
Candidatus Saccharibacteria	0	1	1	0	0	0	0	0	1	1	0	1	1	0	1	0	0	0	0	1	0	1	0	0	0	1	0	0	0	0	1	1	0	0	0	0	0	0	1	0	1	0	0	1	1	0	1	0	0
Candidatus Peregrinibacteria	1	0	0	1	0	1	1	0	1	1	1	0	0	0	1	0	1	0	1	0	0	1	0	0	0	0	0	0	0	0	1	1	0	0	0	1	0	0	1	0	0	1	1	0	0	1	0	0	0
Candidatus Wolfebacteria	0	0	0	1	0	0	0	0	1	0	0	0	0	0	0	0	0	0	0	0	0	0	0	0	0	0	0	0	0	0	0	0	0	0	0	0	0	0	0	0	0	0	0	0	0	0	0	0	0
Candidatus Gottesmanbacteria	0	0	1	1	0	0	0	0	1	0	0	0	0	0	0	1	0	0	0	0	0	1	0	0	0	0	0	0	1	0	1	0	0	0	0	0	0	0	0	0	0	0	0	0	0	0	0	0	0
Candidatus Levybacteria(Levyibacteriota)	0	0	0	0	0	0	1	0	0	0	0	1	0	0	0	1	0	0	0	0	0	1	0	0	0	0	0	0	0	0	1	0	0	0	0	0	0	0	0	0	0	0	0	0	0	0	0	0	0
Candidatus Chisholmbacteria	0	0	1	0	0	0	0	0	1	0	0	0	0	1	0	0	0	0	0	0	0	0	0	0	0	0	0	0	0	0	1	0	0	0	0	0	0	0	0	0	0	0	0	0	0	0	0	0	0
Candidatus Parcubacteria	0	0	0	1	0	0	0	0	1	0	1	1	0	1	0	1	0	0	1	0	0	1	0	0	0	1	0	0	0	0	1	1	0	0	0	1	0	0	1	1	1	0	0	0	0	0	0	0	0
Candidatus Harrisonbacteria	0	0	0	0	0	0	0	0	1	1	0	1	0	0	1	1	1	0	0	0	0	0	0	0	0	0	0	0	0	0	1	0	0	0	0	0	0	0	0	0	0	0	0	0	1	0	0	0	0
Candidatus Collierbacteria	0	0	0	0	0	0	0	0	0	0	0	0	0	0	0	0	0	0	0	0	0	1	0	0	0	0	0	0	0	0	0	0	0	0	0	0	0	0	0	0	0	0	0	0	0	0	0	0	0
Candidatus Magasanikbacteria(Magasanikiibacteriota)	0	0	0	1	0	1	0	0	1	1	0	1	0	0	1	0	1	0	0	0	0	1	0	0	0	0	0	0	0	0	1	1	0	0	0	0	0	0	0	1	0	0	0	0	0	0	0	0	0
Candidatus Nomurabacteria	0	0	0	0	0	0	0	0	1	1	0	0	0	0	0	1	0	0	0	0	0	1	0	0	0	0	0	0	0	0	1	1	0	0	0	0	0	0	0	0	0	0	0	0	0	0	0	0	1
Candidatus Moranbacteria(Moraniibacteriota)	0	0	0	1	0	0	0	0	1	0	0	1	0	0	0	0	0	0	0	0	0	1	0	0	0	0	0	0	0	0	0	1	0	0	0	0	0	0	1	0	0	0	0	0	0	0	0	0	0
Candidatus Uhrbacteria	0	0	1	1	0	1	1	0	1	0	0	1	0	0	1	0	0	0	0	0	0	1	0	0	0	0	0	0	0	0	1	1	0	0	0	0	0	0	0	0	0	0	0	0	0	0	0	0	0
Candidatus Kaiserbacteria	0	0	0	1	0	0	0	0	1	0	1	0	0	0	1	1	0	0	1	0	0	1	0	1	0	0	0	0	0	0	1	1	0	0	0	0	0	1	1	1	0	0	0	1	0	0	0	0	0
Candidatus Sungbacteria(Sungiibacteriota)	0	0	0	1	0	0	0	0	1	0	0	1	0	0	0	0	0	0	0	0	0	1	0	0	0	0	0	0	0	0	1	0	0	0	0	1	0	0	0	1	0	0	0	0	0	0	0	0	0
Candidatus Wildermuthbacteria	0	0	0	0	0	0	0	0	1	0	0	0	0	0	0	0	0	0	0	0	0	1	0	0	0	0	0	0	0	0	0	0	0	0	0	0	0	0	0	0	0	0	0	0	1	0	0	0	0
Candidatus Roizmanbacteria	0	0	0	1	0	1	0	0	1	0	0	0	0	0	0	0	0	0	1	0	0	1	0	0	0	0	1	0	0	0	0	1	0	0	0	1	0	0	0	0	0	1	0	1	0	1	0	0	0
Candidatus Spechtbacteria	1	0	0	0	0	0	0	0	1	0	0	0	0	0	0	0	0	0	0	0	0	1	0	0	0	0	0	0	0	0	1	0	0	0	0	0	0	0	0	0	0	0	0	0	0	0	1	1	0
Candidatus Woesebacteria	0	0	0	1	0	0	0	0	1	0	0	0	0	0	0	0	0	0	0	0	0	1	0	0	0	0	0	0	0	0	0	1	0	0	0	0	0	0	0	0	0	0	0	0	0	0	0	0	0
Candidatus Nealsonbacteria	0	0	0	0	0	0	0	0	1	0	0	1	0	0	0	0	0	0	0	0	0	0	0	0	0	0	0	0	0	0	1	1	0	0	0	0	0	0	0	0	0	0	0	0	0	0	0	0	0
Candidatus Giovannonibacteria	0	0	0	1	0	0	0	0	1	0	0	0	0	0	0	0	0	0	0	0	0	1	0	0	0	0	0	0	0	0	0	0	0	0	0	0	0	0	0	0	0	0	0	0	0	0	0	0	0
Candidatus Adlerbacteria	0	0	0	0	0	0	0	0	0	0	0	0	0	0	0	0	0	0	0	0	0	1	0	0	0	0	0	0	0	0	0	0	0	0	0	0	0	0	0	0	0	0	0	0	0	0	0	0	0
Candidatus Taylorbacteria	0	0	0	0	0	0	0	0	0	0	0	0	0	0	0	0	0	0	0	0	0	1	0	0	0	0	0	0	0	0	0	1	0	0	0	0	0	0	0	0	0	0	0	0	0	0	0	0	0
Candidatus Yanofskybacteria	0	0	0	0	0	0	0	0	1	1	0	1	0	0	0	0	0	0	0	0	0	0	0	0	0	0	0	0	0	0	0	1	0	0	0	1	0	0	0	0	0	0	0	0	0	0	0	0	0
Candidatus Daviesbacteria	0	0	0	0	0	0	0	0	1	1	0	0	0	0	0	0	0	0	0	0	0	1	0	0	0	0	0	0	0	0	1	1	0	0	0	0	0	0	0	0	0	0	0	0	0	0	0	0	0
Candidatus Zambryskibacteria	0	0	0	1	0	0	0	0	0	0	0	0	0	0	0	0	0	0	0	0	0	1	0	0	0	0	0	0	0	0	0	0	0	0	0	0	0	0	0	0	0	0	0	0	0	0	0	0	0
Candidatus Falkowbacteria	0	0	0	1	0	1	0	0	0	0	0	0	0	0	0	0	0	0	0	0	0	0	0	0	0	0	0	0	0	0	0	0	0	0	0	0	0	0	0	0	0	0	0	0	0	0	0	0	0
Candidatus Amesbacteria	0	0	0	1	0	0	0	0	0	0	0	0	0	0	0	0	0	0	0	0	0	1	0	0	0	0	0	0	0	0	0	0	0	0	0	0	0	0	0	0	0	0	0	0	0	0	0	0	0
Candidatus Portnoybacteria	0	0	0	1	0	0	0	0	0	0	0	0	0	0	0	0	0	0	0	0	0	0	0	0	0	0	0	0	0	0	0	0	0	0	0	0	0	0	1	0	0	0	0	0	0	0	0	0	0
Candidatus Beckwithbacteria	0	0	0	0	0	0	0	0	0	0	0	0	0	0	0	0	0	0	0	0	0	1	0	0	0	0	0	0	0	0	0	0	0	0	0	0	0	0	0	0	0	0	0	0	0	0	0	0	0
Candidatus Jorgensenbacteria	0	0	0	1	0	0	0	0	0	0	0	0	0	0	0	0	0	0	0	0	0	1	0	0	0	0	0	0	0	0	0	0	0	0	0	0	0	0	0	0	0	0	0	0	0	0	0	0	0
Candidatus Shapirobacteria	0	0	0	0	0	0	0	0	0	0	0	0	0	0	0	0	0	0	0	0	0	0	0	0	0	0	0	0	0	0	1	1	0	0	0	0	0	0	0	0	0	0	0	0	0	0	0	0	0
Candidatus Yonathbacteria	0	1	0	0	0	0	0	0	0	0	0	0	0	0	0	0	0	0	0	0	0	0	0	0	0	0	0	0	0	0	0	0	0	0	0	0	0	0	0	0	1	0	0	0	0	0	0	0	0
Candidatus Niyogibacteria	0	0	0	0	0	0	0	0	1	1	0	1	0	0	0	0	0	0	0	0	0	1	0	0	0	0	0	0	0	0	1	0	0	0	0	0	0	0	1	0	0	0	0	0	0	0	0	0	0
Candidatus Curtissbacteria	0	0	0	0	0	0	0	0	0	0	0	0	0	0	0	0	0	0	0	0	0	0	0	0	0	0	0	0	0	0	0	0	0	0	0	0	0	0	0	0	0	1	0	0	0	1	0	0	0
Candidatus Ryanbacteria	0	0	0	0	0	0	0	0	0	0	0	1	0	0	0	0	0	0	0	0	0	1	0	0	0	0	0	0	0	0	0	1	0	0	0	0	0	0	0	0	0	0	0	0	0	0	0	0	0
Candidate division WWE3	0	0	0	0	0	0	0	0	1	1	0	0	0	0	0	1	0	0	0	0	0	0	0	0	0	0	0	0	0	0	0	0	0	0	0	0	0	0	0	0	0	0	0	0	0	0	0	0	0
Candidatus Pacebacteria	0	0	0	0	0	0	0	0	1	0	0	0	0	1	0	0	0	0	0	0	0	1	0	0	0	0	0	0	0	0	0	0	0	0	0	0	0	0	1	0	0	0	0	0	0	0	0	0	0
Candidatus Doudnabacteria	0	0	0	0	0	0	0	0	0	0	0	0	0	0	0	0	0	0	1	0	0	0	0	0	0	0	0	0	0	0	1	0	0	0	0	0	0	0	0	0	0	0	0	0	0	0	0	0	0
Candidatus Liptonbacteria	0	0	0	0	0	0	0	0	1	0	0	0	0	0	0	0	0	0	0	0	0	1	0	0	0	0	0	0	0	0	0	0	0	0	0	0	0	1	0	0	0	0	0	0	0	0	0	0	0
Candidatus Berkelbacteria	0	0	0	0	0	0	0	0	0	0	0	0	0	0	0	0	0	0	0	0	0	0	0	0	0	0	0	0	0	0	0	1	0	0	0	0	0	0	0	0	0	0	0	0	0	0	0	0	0
Candidatus Buchananbacteria	0	0	0	1	0	0	0	0	0	0	0	0	0	0	0	0	0	0	0	0	0	0	0	0	0	0	0	0	0	0	0	1	0	0	0	0	0	0	0	0	0	0	0	0	0	0	0	0	0
Candidatus Microgenomates	0	0	0	1	0	0	0	0	1	1	0	1	0	0	0	0	0	0	1	0	0	0	0	0	0	0	0	0	0	0	0	0	0	0	0	0	0	0	0	0	0	0	0	0	0	0	0	0	0
Candidatus Staskawiczbacteria	0	0	0	0	0	0	0	0	0	0	0	0	0	0	0	0	0	0	0	0	0	0	0	0	0	0	0	0	0	0	0	1	0	0	0	0	0	0	0	0	0	0	0	0	0	0	0	0	0
Candidatus Lloydbacteria	0	0	0	1	0	0	0	0	0	0	0	0	0	0	0	0	0	0	0	0	0	0	0	0	0	0	0	0	0	0	0	1	0	0	0	0	0	0	0	0	0	0	0	0	0	0	0	0	0
Candidatus Tagabacteria	0	0	0	0	0	0	0	0	0	0	0	0	0	0	0	0	0	0	0	0	0	0	0	0	0	0	0	0	0	0	0	0	0	0	0	0	0	0	0	0	0	0	0	0	0	0	0	0	0
Candidatus Campbellbacteria	0	0	0	1	0	0	0	0	0	0	0	0	0	0	0	0	0	0	0	0	0	0	0	0	0	0	0	0	0	0	0	1	0	0	0	0	0	0	0	0	0	0	0	0	0	0	0	0	0
Candidatus Kuenenbacteria	0	0	0	0	0	0	0	0	0	0	0	0	0	0	0	0	0	0	0	0	0	0	0	0	0	0	0	0	0	0	0	1	0	0	0	0	0	0	0	0	0	0	0	0	0	0	0	0	0
Candidatus Kerfeldbacteria	0	0	0	0	0	0	0	0	0	0	0	0	0	0	0	0	0	0	0	0	0	0	0	0	0	0	0	0	0	0	0	0	0	0	0	0	0	0	0	0	0	0	0	0	0	0	0	0	0
Candidatus Komeilibacteria	0	0	0	0	0	0	0	0	0	0	0	1	0	0	0	0	0	0	0	0	0	0	0	0	0	0	0	0	0	0	0	0	0	0	0	0	0	0	0	0	0	0	0	0	0	0	0	0	0
Candidatus Colwellbacteria	0	0	0	0	0	0	0	0	1	0	0	0	0	0	0	0	0	0	0	0	0	0	0	0	0	0	0	0	0	0	0	0	0	0	0	0	0	0	0	0	0	0	0	0	0	0	0	0	0
Candidatus Terrybacteria	0	0	0	0	0	0	0	0	1	0	0	0	0	0	0	0	0	0	0	0	0	0	0	0	0	0	0	0	0	0	0	0	0	0	0	0	0	0	0	0	0	0	0	0	0	0	0	0	0
Candidatus Vogelbacteria	0	0	0	0	0	0	0	0	0	0	0	0	0	0	0	0	0	0	0	0	0	1	0	0	0	0	0	0	0	0	0	0	0	0	0	0	0	0	0	0	0	0	0	0	0	0	0	0	0
Candidatus Gracilibacteria	0	0	0	0	0	0	0	0	0	0	0	0	0	0	0	0	0	0	0	0	0	1	0	0	0	0	0	0	0	0	0	0	0	0	0	0	0	0	0	0	0	0	0	0	0	0	0	0	0
Candidatus Gribaldobacteria	0	0	0	1	0	0	1	0	1	0	0	0	0	0	0	0	0	0	0	0	0	0	0	0	0	0	0	0	0	0	0	1	0	0	0	0	0	0	0	0	0	0	0	0	0	0	0	0	0
Candidate division CPR1	0	0	0	0	0	0	0	0	0	0	0	0	0	0	0	0	0	0	0	0	0	0	0	0	0	0	0	0	0	0	0	0	0	0	0	0	0	0	0	0	0	0	1	0	0	0	0	0	0
Candidatus Blackburnbacteria	0	0	0	0	0	0	0	0	0	0	0	0	0	0	0	0	0	0	0	0	0	0	0	0	0	0	0	0	0	0	0	0	0	0	0	0	0	0	0	0	0	0	0	0	0	0	0	0	0
Candidatus Woykebacteria	0	0	0	0	0	0	0	0	0	0	0	0	0	0	0	0	0	0	0	0	0	0	0	0	0	0	0	0	0	0	0	0	0	0	0	0	0	0	0	0	0	0	0	0	0	0	0	0	0
Candidatus Andersenbacteria	0	0	0	0	0	0	0	0	0	0	0	0	0	0	0	0	0	0	0	0	0	0	0	0	0	0	0	0	0	0	0	0	0	0	0	0	0	0	0	0	0	0	0	0	0	0	0	0	0
Candidatus Abawacabacteria	0	0	0	0	0	0	0	0	0	0	0	0	0	0	0	0	0	0	0	0	0	0	0	0	0	0	0	0	0	0	0	0	0	0	0	0	0	0	0	0	0	0	0	0	0	0	0	0	0
Candidatus Jacksonbacteria	0	0	0	0	0	0	0	0	0	0	0	0	0	0	0	0	0	0	0	0	0	0	0	0	0	0	0	0	0	0	0	0	0	0	0	1	0	0	0	0	0	0	0	0	0	0	0	0	0
Candidate division CPR2	0	0	0	0	0	0	0	0	0	0	0	0	0	0	0	0	0	0	0	0	0	0	0	0	0	0	0	0	0	0	1	0	0	0	0	0	0	0	0	0	0	0	0	0	0	0	0	0	0
Candidatus Veblenbacteria	0	0	0	0	0	0	0	0	0	0	0	0	0	0	0	0	0	0	0	0	0	0	0	0	0	0	0	0	0	0	0	0	0	0	0	0	0	0	0	0	0	0	0	0	0	0	0	0	0
Candidate division CPR3	0	0	0	0	0	0	0	0	0	0	0	0	0	0	0	0	0	0	0	0	0	0	0	0	0	0	0	0	0	0	0	0	0	0	0	0	0	0	0	0	0	0	0	0	0	0	0	0	0
Candidatus Brennerbacteria	0	0	0	0	0	0	0	0	0	0	0	0	0	0	0	0	0	0	0	0	0	0	0	0	0	0	0	0	0	0	0	0	0	0	0	0	0	0	0	0	0	0	0	0	0	0	0	0	0
Candidatus Cerribacteria	0	0	0	0	0	0	0	0	0	0	0	0	0	0	0	0	0	0	0	0	0	0	0	0	0	0	0	0	0	0	0	0	0	0	0	0	0	0	0	0	0	0	0	0	0	0	0	0	0
Candidatus Absconditabacteria	0	0	0	0	0	0	0	0	0	0	0	0	0	0	0	0	0	0	0	0	0	0	0	0	0	0	0	0	0	0	0	0	0	0	0	0	0	0	0	0	0	0	0	0	0	0	0	0	0
Patescibacteria group bacterium	0	0	0	1	0	1	0	0	1	1	0	0	0	0	0	0	0	0	0	0	0	1	0	0	0	0	0	0	0	0	1	0	0	0	0	0	0	0	0	0	0	0	0	0	0	0	0	0	0
Candidatus Dojkabacteria(WS6)	0	0	0	0	0	0	0	0	0	0	0	0	0	0	0	0	0	0	0	0	0	1	0	0	0	0	0	0	0	0	0	0	0	0	0	0	0	0	0	0	0	0	0	0	0	0	0	0	0
Candidate division Kazan bacterium	0	0	0	0	0	0	0	0	0	0	0	0	0	0	0	0	0	0	0	0	0	1	0	0	0	0	0	0	0	0	0	0	0	0	0	0	0	0	0	0	0	0	0	0	0	0	0	0	0
Candidatus Torokbacteria	0	0	0	0	0	0	0	0	0	0	0	0	0	0	0	0	0	0	0	0	0	0	0	0	0	0	0	0	0	0	0	0	0	0	0	0	0	0	0	0	0	0	0	0	0	0	0	0	0
[truncated: 35 more columns]

## Sheet: compatible solutes 
Compatible solutes biosynthesis
	Betaine biosynthesis				Ectoine biosynthesis
	choline monooxygenase [EC:1.14.15.7]	choline dehydrogenase [EC:1.1.99.1]	choline oxidase [EC:1.1.3.17]	betaine-aldehyde dehydrogenase [EC:1.2.1.8]	diaminobutyrate-2-oxoglutarate transaminase [EC:2.6.1.76]	L-2,4-diaminobutyric acid acetyltransferase [EC:2.3.1.178]	L-ectoine synthase [EC:4.2.1.108]	ectoine hydroxylase [EC:1.14.11.55]
CPR	0	0	0	0	0	0	0	0
Candidatus Azambacteria	0	0	0	0	0	0	0	0
Candidatus Saccharibacteria	0	0	0	0	0	0	0	0
Candidatus Peregrinibacteria	0	0	0	0	0	0	0	0
Candidatus Wolfebacteria	0	0	0	0	0	0	0	0
Candidatus Gottesmanbacteria	0	0	0	0	0	0	0	0
Candidatus Levybacteria(Levyibacteriota)	0	0	0	0	0	0	0	0
Candidatus Chisholmbacteria	0	0	0	0	0	0	0	0
Candidatus Parcubacteria	0	0	0	0	0	0	0	0
Candidatus Harrisonbacteria	0	0	0	0	0	0	0	0
Candidatus Collierbacteria	0	0	0	0	0	0	0	0
Candidatus Magasanikbacteria(Magasanikiibacteriota)	0	0	0	0	0	0	0	0
Candidatus Nomurabacteria	0	0	0	0	0	0	0	0
Candidatus Moranbacteria(Moraniibacteriota)	0	0	0	0	0	0	0	0
Candidatus Uhrbacteria	0	0	0	0	0	0	0	0
Candidatus Kaiserbacteria	0	0	0	0	0	0	0	0
Candidatus Sungbacteria(Sungiibacteriota)	0	0	0	0	0	0	0	0
Candidatus Wildermuthbacteria	0	0	0	0	0	0	0	0
Candidatus Roizmanbacteria	0	0	0	0	0	0	0	0
Candidatus Spechtbacteria	0	0	0	0	0	0	0	0
Candidatus Woesebacteria	0	0	0	0	0	0	0	0
Candidatus Nealsonbacteria	0	0	0	0	0	0	0	0
Candidatus Giovannonibacteria	0	0	0	0	0	0	0	0
Candidatus Adlerbacteria	0	0	0	0	0	0	0	0
Candidatus Taylorbacteria	0	0	0	0	0	0	0	0
Candidatus Yanofskybacteria	0	0	0	0	0	0	0	0
Candidatus Daviesbacteria	0	0	0	0	0	0	0	0
Candidatus Zambryskibacteria	0	0	0	0	0	0	0	0
Candidatus Falkowbacteria	0	0	0	0	0	0	0	0
Candidatus Amesbacteria	0	0	0	0	0	0	0	0
Candidatus Portnoybacteria	0	0	0	0	0	0	0	0
Candidatus Beckwithbacteria	0	0	0	0	0	0	0	0
Candidatus Jorgensenbacteria	0	0	0	0	0	0	0	0
Candidatus Shapirobacteria	0	0	0	0	0	0	0	0
Candidatus Yonathbacteria	0	0	0	0	0	0	0	0
Candidatus Niyogibacteria	0	0	0	0	0	0	0	0
Candidatus Curtissbacteria	0	0	0	0	0	0	0	0
Candidatus Ryanbacteria	0	0	0	0	0	0	0	0
Candidate division WWE3	0	0	0	0	0	0	0	0
Candidatus Pacebacteria	0	0	0	0	0	0	0	0
Candidatus Doudnabacteria	0	0	0	0	0	0	0	0
Candidatus Liptonbacteria	0	0	0	0	0	0	0	0
Candidatus Berkelbacteria	0	0	0	0	0	0	0	0
Candidatus Buchananbacteria	0	0	0	0	0	0	0	0
Candidatus Microgenomates	0	0	0	0	0	0	0	0
Candidatus Staskawiczbacteria	0	0	0	0	0	0	0	0
Candidatus Lloydbacteria	0	0	0	0	0	0	0	0
Candidatus Tagabacteria	0	0	0	0	0	0	0	0
Candidatus Campbellbacteria	0	0	0	0	0	0	0	0
Candidatus Kuenenbacteria	0	0	0	0	0	0	0	0
Candidatus Kerfeldbacteria	0	0	0	0	0	0	0	0
Candidatus Komeilibacteria	0	0	0	0	0	0	0	0
Candidatus Colwellbacteria	0	0	0	0	0	0	0	0
Candidatus Terrybacteria	0	0	0	0	0	0	0	0
Candidatus Vogelbacteria	0	0	0	0	0	0	0	0
Candidatus Gracilibacteria	0	0	0	0	0	0	0	0
Candidatus Gribaldobacteria	0	0	0	0	0	0	0	0
Candidate division CPR1	0	0	0	0	0	0	0	0
Candidatus Blackburnbacteria	0	0	0	0	0	0	0	0
Candidatus Woykebacteria	0	0	0	0	0	0	0	0
Candidatus Andersenbacteria	0	0	0	0	0	0	0	0
Candidatus Abawacabacteria	0	0	0	0	0	0	0	0
Candidatus Jacksonbacteria	0	0	0	0	0	0	0	0
Candidate division CPR2	0	0	0	0	0	0	0	0
Candidatus Veblenbacteria	0	0	0	0	0	0	0	0
Candidate division CPR3	0	0	0	0	0	0	0	0
Candidatus Brennerbacteria	0	0	0	0	0	0	0	0
Candidatus Cerribacteria	0	0	0	0	0	0	0	0
Candidatus Absconditabacteria	0	0	0	0	0	0	0	0
Patescibacteria group bacterium	0	0	0	0	0	0	0	0
Candidatus Dojkabacteria(WS6)	0	0	0	0	0	0	0	0
Candidate division Kazan bacterium	0	0	0	0	0	0	0	0
Candidatus Torokbacteria	0	0	0	0	0	0	0	0

## Sheet: Urea cycle
Urea cycle
	Urea cycle
	arginase [EC:3.5.3.1]	arginine dihydrolase [EC:3.5.3.27]	urea carboxylase [EC:6.3.4.6]	allophanate hydrolase [EC:3.5.1.54]	urease [EC:3.5.1.5]
CPR	1	0	0	0	0
Candidatus Azambacteria	0	0	0	0	0
Candidatus Saccharibacteria	1	0	0	0	0
Candidatus Peregrinibacteria	0	0	0	0	0
Candidatus Wolfebacteria	0	0	0	0	0
Candidatus Gottesmanbacteria	0	0	0	0	0
Candidatus Levybacteria(Levyibacteriota)	0	0	0	0	0
Candidatus Chisholmbacteria	0	0	0	0	0
Candidatus Parcubacteria	0	0	0	0	0
Candidatus Harrisonbacteria	0	0	0	0	0
Candidatus Collierbacteria	0	0	0	0	0
Candidatus Magasanikbacteria(Magasanikiibacteriota)	0	0	0	0	0
Candidatus Nomurabacteria	0	0	0	0	0
Candidatus Moranbacteria(Moraniibacteriota)	0	0	0	0	0
Candidatus Uhrbacteria	0	0	0	0	0
Candidatus Kaiserbacteria	0	0	0	0	0
Candidatus Sungbacteria(Sungiibacteriota)	0	0	0	0	0
Candidatus Wildermuthbacteria	0	0	0	0	0
Candidatus Roizmanbacteria	0	0	0	0	0
Candidatus Spechtbacteria	0	0	0	0	0
Candidatus Woesebacteria	0	0	0	0	0
Candidatus Nealsonbacteria	0	0	0	0	0
Candidatus Giovannonibacteria	0	0	0	0	0
Candidatus Adlerbacteria	0	0	0	0	0
Candidatus Taylorbacteria	0	0	0	0	0
Candidatus Yanofskybacteria	0	0	0	0	0
Candidatus Daviesbacteria	0	0	0	0	0
Candidatus Zambryskibacteria	0	0	0	0	0
Candidatus Falkowbacteria	0	0	0	0	0
Candidatus Amesbacteria	0	0	0	0	0
Candidatus Portnoybacteria	0	0	0	0	0
Candidatus Beckwithbacteria	0	0	0	0	0
Candidatus Jorgensenbacteria	0	0	0	0	0
Candidatus Shapirobacteria	0	0	0	0	0
Candidatus Yonathbacteria	0	0	0	0	0
Candidatus Niyogibacteria	0	0	0	0	0
Candidatus Curtissbacteria	0	0	0	0	0
Candidatus Ryanbacteria	0	0	0	0	0
Candidate division WWE3	0	0	0	0	0
Candidatus Pacebacteria	0	0	0	0	0
Candidatus Doudnabacteria	0	0	0	0	0
Candidatus Liptonbacteria	0	0	0	0	0
Candidatus Berkelbacteria	0	0	0	0	0
Candidatus Buchananbacteria	0	0	0	0	0
Candidatus Microgenomates	0	0	0	0	0
Candidatus Staskawiczbacteria	0	0	0	0	0
Candidatus Lloydbacteria	0	0	0	0	0
Candidatus Tagabacteria	0	0	0	0	0
Candidatus Campbellbacteria	0	0	0	0	0
Candidatus Kuenenbacteria	0	0	0	0	0
Candidatus Kerfeldbacteria	0	0	0	0	0
Candidatus Komeilibacteria	0	0	0	0	0
Candidatus Colwellbacteria	0	0	0	0	0
Candidatus Terrybacteria	0	0	0	0	0
Candidatus Vogelbacteria	0	0	0	0	0
Candidatus Gracilibacteria	0	0	0	0	0
Candidatus Gribaldobacteria	0	0	0	0	0
Candidate division CPR1	0	0	0	0	0
Candidatus Blackburnbacteria	0	0	0	0	0
Candidatus Woykebacteria	0	0	0	0	0
Candidatus Andersenbacteria	0	0	0	0	0
Candidatus Abawacabacteria	0	0	0	0	0
Candidatus Jacksonbacteria	0	0	0	0	0
Candidate division CPR2	0	0	0	0	0
Candidatus Veblenbacteria	0	0	0	0	0
Candidate division CPR3	0	0	0	0	0
Candidatus Brennerbacteria	0	0	0	0	0
Candidatus Cerribacteria	0	0	0	0	0
Candidatus Absconditabacteria	0	0	0	0	0
Patescibacteria group bacterium	0	0	0	0	0
Candidatus Dojkabacteria(WS6)	0	0	0	0	0
Candidate division Kazan bacterium	0	0	0	0	0
Candidatus Torokbacteria	0	0	0	0	0

[truncated: 8 more sheets: Peptidoglycan biosynthesis, Lipid metabolism, cofactors and vitamins,  Terpenoidbackbone biosynthesis, Genetic Information Processing, ABC transporters,  Two-component system, Other key enzymes or proteins]
