# Supplementary material for: Multi-Metagenome Analysis Unravels Community Collapse After Sampling and Hints the Cultivation Strategy of CPR Bacteria in Groundwater
Source: Microorganisms. 2025 Apr 24;13(5):972. doi: 10.3390/microorganisms13050972 (PMC12114108; doi:10.3390/microorganisms13050972)
Supplement: Supplementary file 1 [file microorganisms-13-00972-s001.zip › Table S4.xlsx]

## Sheet: CPR-CAZY
Table S4. Polysaccharide hydrolases of CPR identified via CAZyme annotation of complete metagenomic data.
	CAZy_Family	Description	all-CPR	Ca.Abawacabacteria	Ca.Adlerbacteria	Ca.Amesbacteria	Ca.Azambacteria	Ca.Beckwithbacteria	Ca.Berkelbacteria	Ca.Blackburnbacteria	Ca.Buchananbacteria	Ca.Campbellbacteria	Ca.Chisholmbacteria	Ca.Collierbacteria	Ca.Colwellbacteria	Ca.Curtissbacteria	Ca.Daviesbacteria	Ca.Doudnabacteria	Ca.Falkowbacteria	Ca.Giovannonibacteria	Ca.Gottesmanbacteria	Ca.Gracilibacteria	Ca.Harrisonbacteria	Ca.Jorgensenbacteria	Ca.Kaiserbacteria	Ca.Kerfeldbacteria	Ca.Komeilibacteria	Ca.Kuenenbacteria	Ca.Levybacteria	Ca.Liptonbacteria	Ca.Lloydbacteria	Ca.Magasanikbacteria	Ca.Microgenomates	Ca.Moranbacteria	Ca.Nealsonbacteria	Ca.Niyogibacteria	Ca.Nomurabacteria	Ca.Pacebacteria	Ca.Parcubacteria	Ca.Peregrinibacteria	Ca.Portnoybacteria	Ca.Roizmanbacteria	Ca.Ryanbacteria	Ca.Saccharibacteria	Ca.Shapirobacteria	Ca.Spechtbacteria	Ca.Staskawiczbacteria	Ca.Sungbacteria	Ca.Tagabacteria
glycosidase	GH1	beta-glycosidase (EC 3.2.1.-)	1	0	0	0	1	0	0	0	0	0	0	0	0	0	1	1	0	1	1	0	0	0	1	0	0	0	0	0	0	0	0	1	0	0	0	0	0	0	1	0	0	1	0	1	0	1	1
	GH16	beta-glycosidase (EC 3.2.1.-)	1	0	1	0	0	0	0	0	0	0	0	0	0	0	0	0	0	0	0	1	0	0	1	0	0	0	0	0	1	0	0	0	0	0	0	0	1	1	0	0	0	1	0	0	0	1	0
	GH5	beta-glycosidase (EC 3.2.1.-)	1	0	1	1	1	0	0	0	1	0	0	0	0	0	1	0	1	1	1	1	1	1	1	0	0	0	1	0	1	1	0	1	1	1	1	0	1	1	0	0	0	1	0	1	1	1	0
glucosidase	GH1	beta-glucosidase (EC 3.2.1.21)	1	0	0	0	1	0	0	0	0	0	0	0	0	0	1	1	1	1	1	0	0	0	1	1	0	0	0	0	0	0	0	1	0	0	0	0	0	1	1	0	0	1	0	1	0	1	1
	GH1	6-phospho-beta-glucosidase (EC 3.2.1.86)	1	0	0	0	1	0	0	0	0	0	0	0	0	0	1	1	1	1	1	0	0	0	1	1	0	0	0	0	0	0	0	1	0	0	0	0	0	1	1	0	0	1	0	1	0	1	1
	GH1	ABA-specific beta-glucosidase (EC 3.2.1.175)	1	0	0	0	1	0	0	0	0	0	0	0	0	0	1	1	1	1	1	0	0	0	1	1	0	0	0	0	0	0	0	1	0	0	0	0	0	1	1	0	0	1	0	1	0	1	1
	GH1	amygdalin beta-glucosidase (EC 3.2.1.117)	1	0	0	0	1	0	0	0	0	0	0	0	0	0	1	1	1	1	1	0	0	0	1	1	0	0	0	0	0	0	0	1	0	0	0	0	0	1	1	0	0	1	0	1	0	1	1
	GH1	beta-rutinosidase/alpha-L-rhamnose-(1,6)-beta-D-glucosidase (EC 3.2.1.-)	1	0	0	0	1	0	0	0	0	0	0	0	0	0	1	0	1	1	0	0	0	0	1	1	0	0	0	0	0	0	0	1	0	0	0	0	0	1	1	0	0	1	0	1	0	1	1
	GH1	DIMBOA beta-glucosidase (EC 3.2.1.182)	1	0	0	0	1	0	0	0	0	0	0	0	0	0	1	1	1	1	1	0	0	0	1	1	0	0	0	0	0	0	0	1	0	0	0	0	0	1	1	0	0	1	0	1	0	1	1
	GH1	isoflavone 7-O-glucosyl beta-glucosidase (EC 3.2.1.-)	1	0	0	0	1	0	0	0	0	0	0	0	0	0	1	0	1	1	0	0	0	0	1	1	0	0	0	0	0	0	0	1	0	0	0	0	0	1	1	0	0	1	0	1	0	1	1
	GH1	isoflavonoid 7-O-beta-apiosyl-beta-glucosidase (EC 3.2.1.161)	1	0	0	0	1	0	0	0	0	0	0	0	0	0	1	1	1	1	1	0	0	0	1	1	0	0	0	0	0	0	0	1	0	0	0	0	0	1	1	0	0	1	0	1	0	1	1
	GH1	protodioscin 26-O-beta-D-glucosidase (EC 3.2.1.186)	1	0	0	0	1	0	0	0	0	0	0	0	0	0	1	0	1	1	0	0	0	0	1	1	0	0	0	0	0	0	0	1	0	0	0	0	0	1	1	0	0	1	0	1	0	1	1
	GH1	prunasin beta-glucosidase (EC 3.2.1.118)	1	0	0	0	1	0	0	0	0	0	0	0	0	0	1	1	1	1	1	0	0	0	1	1	0	0	0	0	0	0	0	1	0	0	0	0	0	1	1	0	0	1	0	1	0	1	1
	GH1	raucaffricine beta-glucosidase (EC 3.2.1.125)	1	0	0	0	1	0	0	0	0	0	0	0	0	0	1	1	1	1	1	0	0	0	1	1	0	0	0	0	0	0	0	1	0	0	0	0	0	1	1	0	0	1	0	1	0	1	1
	GH1	strictosidine beta-glucosidase (EC 3.2.1.105)	1	0	0	0	1	0	0	0	0	0	0	0	0	0	1	1	1	1	1	0	0	0	1	1	0	0	0	0	0	0	0	1	0	0	0	0	0	1	1	0	0	1	0	1	0	1	1
	GH1	thioglucosidase (EC 3.2.1.147)	1	0	0	0	1	0	0	0	0	0	0	0	0	0	1	1	1	1	1	0	0	0	1	1	0	0	0	0	0	0	0	1	0	0	0	0	0	1	1	0	0	1	0	1	0	1	1
	GH13	alpha-glucosidase (EC 3.2.1.20)	1	0	1	1	1	0	0	0	0	1	1	1	0	0	1	0	1	1	1	1	1	0	1	0	0	0	1	1	1	1	0	1	1	1	1	0	1	1	1	1	1	1	0	1	0	1	1
	GH13	sucrose alpha-glucosidase (EC 3.2.1.48)	1	0	1	1	1	0	0	0	0	1	1	1	0	0	1	0	1	1	1	1	1	0	1	0	0	0	1	1	1	1	0	1	1	1	1	0	1	1	1	1	1	1	0	1	0	1	1
	GH13	amylo-alpha-1,6-glucosidase (EC 3.2.1.33)	1	0	1	1	1	0	0	0	0	1	1	1	0	0	1	0	1	1	1	1	1	0	1	0	0	0	1	1	1	1	0	1	1	1	1	0	1	1	1	1	1	1	0	1	0	1	1
	GH13	oligo-alpha-glucosidase (EC 3.2.1.10)	1	0	1	1	1	0	0	0	0	1	1	1	0	0	1	0	1	1	1	1	1	0	1	0	0	0	1	1	1	1	0	1	1	1	1	0	1	1	1	1	1	1	0	1	0	1	1
	GH133	amylo-alpha-1,6-glucosidase (EC 3.2.1.33)	1	0	0	0	0	0	0	0	0	0	0	0	0	0	1	0	0	0	0	0	0	0	0	0	0	0	0	0	0	0	0	1	0	0	0	0	0	1	0	0	0	0	0	0	0	0	0
	GH17	ABA-specific beta-glucosidase (EC 3.2.1.175)	1	0	0	0	0	0	0	0	0	0	0	0	0	0	0	0	0	0	0	0	0	0	1	0	0	0	0	0	0	0	0	0	0	0	0	0	0	1	0	0	0	0	0	0	0	0	0
	GH17	beta-1,3-glucosidase (EC 3.2.1.-)	1	0	0	0	0	0	0	0	0	0	0	0	0	0	0	0	0	0	0	0	0	0	1	0	0	0	0	0	0	0	0	0	0	0	0	0	0	1	0	0	0	0	0	0	0	0	0
	GH17	glucan 1,3-beta-glucosidase (EC 3.2.1.58)	1	0	0	0	0	0	0	0	0	0	0	0	0	0	0	0	0	0	0	0	0	0	0	0	0	0	0	0	0	0	0	0	0	0	0	0	0	0	0	0	0	0	0	0	0	0	0
	GH17	glucan endo-1,3-beta-glucosidase (EC 3.2.1.39)	1	0	0	0	0	0	0	0	0	0	0	0	0	0	0	0	0	0	0	0	0	0	1	0	0	0	0	0	0	0	0	0	0	0	0	0	0	1	0	0	0	0	0	0	0	0	0
	GH2	beta-glucosidase (EC 3.2.1.21)	1	0	0	0	0	0	0	0	0	0	0	0	0	0	0	0	0	0	0	0	0	0	0	0	0	0	0	0	1	0	0	1	0	0	0	0	0	0	0	0	0	1	0	0	0	0	0
	GH3	beta-glucosidase (EC 3.2.1.21)	1	0	0	0	1	0	0	0	0	0	0	0	1	0	0	0	0	1	0	0	1	0	1	0	0	0	0	0	0	1	0	0	0	0	0	0	1	1	0	0	1	1	0	1	1	1	0
	GH3	beta-1,2-glucosidase (EC 3.2.1.-)	1	0	0	0	1	0	0	0	0	0	0	0	1	0	0	0	0	1	0	0	1	0	1	0	0	0	0	0	0	1	0	0	0	0	0	0	1	1	0	0	1	1	0	1	0	0	0
	GH3	beta-1,3-glucosidase (EC 3.2.1.-)	1	0	0	0	1	0	0	0	0	0	0	0	1	0	0	0	0	1	0	0	1	0	1	0	0	0	0	0	0	1	0	0	0	0	0	0	1	1	0	0	1	1	0	1	0	0	0
	GH3	coniferin beta-glucosidase (EC 3.2.1.126)	1	0	0	0	1	0	0	0	0	0	0	0	1	0	0	0	0	1	0	0	1	0	1	0	0	0	0	0	0	1	0	0	0	0	0	0	1	1	0	0	1	1	0	1	1	1	0
	GH3	glucan 1,3-beta-glucosidase (EC 3.2.1.58)	1	0	0	0	0	0	0	0	0	0	0	0	0	0	0	0	0	0	0	0	0	0	1	0	0	0	0	0	0	0	0	0	0	0	0	0	0	0	0	0	0	1	0	0	1	1	0
	GH3	glucan 1,4-beta-glucosidase (EC 3.2.1.74)	1	0	0	0	1	0	0	0	0	0	0	0	1	0	0	0	0	1	0	0	1	0	1	0	0	0	0	0	0	1	0	0	0	0	0	0	1	1	0	0	1	1	0	1	1	1	0
	GH3	protodioscin 26-O-beta-D-glucosidase (EC 3.2.1.186)	1	0	0	0	1	0	0	0	0	0	0	0	1	0	0	0	0	1	0	0	1	0	1	0	0	0	0	0	0	1	0	0	0	0	0	0	1	1	0	0	1	1	0	1	0	0	0
	GH3	stevioside-beta-1,2-glucosidase (EC 3.2.1.-)	1	0	0	0	1	0	0	0	0	0	0	0	1	0	0	0	0	1	0	0	1	0	1	0	0	0	0	0	0	1	0	0	0	0	0	0	1	1	0	0	1	1	0	1	0	0	0
	GH3	tomatinase beta-1,2-glucosidase (EC 3.2.1.-)	1	0	0	0	1	0	0	0	0	0	0	0	1	0	0	0	0	1	0	0	1	0	1	0	0	0	0	0	0	1	0	0	0	0	0	0	1	1	0	0	1	1	0	1	0	0	0
	GH31	alpha-1,3-glucosidase (EC 3.2.1.84)	1	0	0	0	1	0	0	0	0	0	0	0	0	0	0	0	0	0	0	0	0	0	1	0	0	0	0	0	0	0	0	0	1	0	0	0	1	1	0	0	0	1	0	1	0	1	0
	GH31	alpha-glucosidase (EC 3.2.1.20)	1	0	0	0	1	0	0	0	0	0	0	0	0	0	0	0	0	0	0	0	0	0	1	0	0	0	0	0	0	0	0	0	1	0	0	0	1	1	0	0	0	1	0	1	0	1	0
	GH39	beta-glucosidase (EC 3.2.1.21)	1	0	0	0	0	0	0	0	0	0	0	1	0	0	0	0	0	0	1	0	0	0	0	0	0	0	0	0	0	0	0	0	0	0	0	0	0	0	0	0	0	0	0	0	0	0	0
	GH4	6-phospho-beta-glucosidase (EC 3.2.1.86)	1	0	0	0	0	0	0	0	0	0	0	0	0	0	0	0	0	0	0	0	0	0	0	0	0	0	0	0	0	0	0	0	0	0	0	0	0	0	0	0	0	1	0	0	0	0	0
	GH4	alpha-glucosidase (EC 3.2.1.20)	1	0	0	0	0	0	0	0	0	0	0	0	0	0	0	0	0	0	0	0	0	0	0	0	0	0	0	0	0	0	0	0	0	0	0	0	0	0	0	0	0	1	0	0	0	0	0
	GH4	maltose-6-phosphate glucosidase (EC 3.2.1.122)	1	0	0	0	0	0	0	0	0	0	0	0	0	0	0	0	0	0	0	0	0	0	0	0	0	0	0	0	0	0	0	0	0	0	0	0	0	0	0	0	0	1	0	0	0	0	0
	GH5	beta-glucosidase (EC 3.2.1.21)	1	0	1	1	1	0	0	0	1	0	0	0	0	0	1	0	1	1	1	1	1	1	1	0	0	0	1	0	1	1	0	1	1	1	1	0	1	1	0	0	0	1	0	1	1	1	0
	GH5	beta-rutinosidase/alpha-L-rhamnose-(1,6)-beta-D-glucosidase (EC 3.2.1.-)	1	0	1	1	1	0	0	0	1	0	0	0	0	0	1	0	1	1	1	1	1	1	1	0	0	0	1	0	1	1	0	1	1	1	1	0	1	1	0	0	0	1	0	1	1	1	0
	GH5	glucan beta-1,3-glucosidase (EC 3.2.1.58)	1	0	1	1	1	0	0	0	1	0	0	0	0	0	1	0	1	1	1	1	1	1	1	0	0	0	1	0	1	1	0	1	1	1	1	0	1	1	0	0	0	1	0	1	1	1	0
	GH5	glucan endo-1,6-beta-glucosidase (EC 3.2.1.75)	1	0	1	1	1	0	0	0	1	0	0	0	0	0	1	0	1	1	1	1	1	1	1	0	0	0	1	0	1	1	0	1	1	1	1	0	1	1	0	0	0	1	0	1	1	1	0
	GH5	hesperidin 6-O-alpha-L-rhamnosyl-beta-glucosidase (EC 3.2.1.168)	1	0	1	1	1	0	0	0	1	0	0	0	0	0	1	0	1	1	1	1	1	1	1	0	0	0	1	0	1	1	0	1	1	1	1	0	1	1	0	0	0	1	0	1	1	1	0
	GH5	steryl beta-glucosidase (EC 3.2.1.104)	1	0	1	1	1	0	0	0	1	0	0	0	0	0	1	0	1	1	1	1	1	1	1	0	0	0	1	0	1	1	0	1	1	1	1	0	1	1	0	0	0	1	0	1	1	1	0
	GH55	hesperidin 6-O-alpha-L-rhamnosyl-beta-glucosidase (EC 3.2.1.168)	1	0	0	0	1	0	0	0	0	0	0	0	0	0	0	0	0	0	0	0	0	0	0	0	0	0	0	0	0	0	0	0	0	0	0	0	0	0	0	0	0	1	0	0	0	0	0
	GH63	alpha-1,3-glucosidase (EC 3.2.1.84)	1	0	0	0	0	0	0	0	0	0	0	0	0	0	0	0	0	0	0	0	0	0	1	0	0	0	0	0	0	0	0	0	0	0	0	0	1	0	0	0	0	1	0	0	0	0	0
	GH63	alpha-glucosidase (EC 3.2.1.20)	1	0	0	0	0	0	0	0	0	0	0	0	0	0	0	0	0	0	0	0	0	0	1	0	0	0	0	0	0	0	0	0	0	0	0	0	1	0	0	0	0	1	0	0	0	0	0
	GH63	processing alpha-glucosidase (EC 3.2.1.106)	1	0	0	0	0	0	0	0	0	0	0	0	0	0	0	0	0	0	0	0	0	0	1	0	0	0	0	0	0	0	0	0	0	0	0	0	1	0	0	0	0	1	0	0	0	0	0
	GH65	alpha-glucosyl-1,2-beta-galactosyl-L-hydroxylysine alpha-glucosidase (EC 3.2.1.107)	1	0	0	0	0	0	0	0	0	0	1	0	0	1	0	0	0	0	0	0	0	0	1	0	0	0	0	0	0	0	0	0	0	0	0	0	1	0	0	0	0	1	0	0	0	0	0
	GH65	alpha-1,2-glucosidase (EC 3.2.1.-)	1	0	0	0	0	0	0	0	0	0	1	0	0	0	0	0	0	0	0	0	0	0	1	0	0	0	0	0	0	0	0	0	0	0	0	0	1	0	0	0	0	1	0	0	0	0	0
	GH65	branched-dextran exo-1,2-alpha-glucosidase (EC 3.2.1.115)	1	0	0	0	0	0	0	0	0	0	1	0	0	0	0	0	0	0	0	0	0	0	1	0	0	0	0	0	0	0	0	0	0	0	0	0	1	0	0	0	0	1	0	0	0	0	0
	GH65	kojibiose glucohydrolase (alpha-1,2-glucosidase) (configuration inverting) (EC 3.2.1.216)	1	0	0	0	0	0	0	0	0	0	1	0	0	0	0	0	0	0	0	0	0	0	1	0	0	0	0	0	0	0	0	0	0	0	0	0	1	0	0	0	0	1	0	0	0	0	0
	GH4	palatinase (EC 3.2.1.-)	1	0	0	0	0	0	0	0	0	0	0	0	0	0	0	0	0	0	0	0	0	0	0	0	0	0	0	0	0	0	0	0	0	0	0	0	0	0	0	0	0	1	0	0	0	0	0
	GH76	alpha-glucosidase (EC 3.2.1.20)	1	0	0	0	0	0	0	0	0	0	0	0	0	0	0	0	0	0	0	0	0	0	0	0	0	0	0	0	0	0	0	0	0	0	0	0	0	1	0	0	0	0	0	0	0	0	0
	GH9	beta-glucosidase (EC 3.2.1.21)	1	0	0	0	0	0	0	0	0	0	0	0	0	0	0	0	0	0	0	0	0	0	0	0	0	0	0	0	0	1	0	0	0	0	0	0	0	1	0	0	0	0	0	0	0	0	0
mannosidase	GH1	beta-mannosidase (EC 3.2.1.25)	1	0	0	0	1	0	0	0	0	0	0	0	0	0	1	1	1	1	1	0	0	0	1	1	0	0	0	0	0	0	0	1	0	0	0	0	0	1	1	0	0	1	0	1	0	1	1
	GH113	reducing end exo-beta-mannosidase (EC 3.2.1.-)	1	0	0	0	0	0	0	0	0	0	0	1	0	0	0	0	0	0	0	0	0	0	1	0	0	0	0	0	0	0	0	0	0	0	0	0	0	0	0	0	0	0	0	0	0	0	0
	GH113	beta-mannosidase (EC 3.2.1.25)	1	0	0	0	0	0	0	0	0	0	0	1	0	0	0	0	0	0	0	0	0	0	1	0	0	0	0	0	0	0	0	0	0	0	0	0	0	0	0	0	0	0	0	0	0	0	0
	GH130	beta-1,2-mannosidase (EC 3.2.1.-)	1	0	0	1	0	0	0	0	0	1	0	0	0	0	0	0	0	0	1	0	0	0	1	1	0	1	1	1	0	1	0	1	0	1	1	1	1	1	0	1	1	0	0	1	0	0	1
	GH2	beta-mannosidase (EC 3.2.1.25)	1	0	0	0	0	0	0	0	0	0	0	0	0	0	0	0	0	0	0	0	0	0	0	0	0	0	0	0	1	0	0	1	0	0	0	0	0	0	0	0	0	1	0	0	0	0	0
	GH2	mannosylglycoprotein endo-beta-mannosidase (EC 3.2.1.152)	1	0	0	0	0	0	0	0	0	0	0	0	0	0	0	0	0	0	0	0	0	0	0	0	0	0	0	0	1	0	0	1	0	0	0	0	0	0	0	0	0	1	0	0	0	0	0
	GH31	alpha-mannosidase (EC 3.2.1.24)	1	0	0	0	1	0	0	0	0	0	0	0	0	0	0	0	0	0	0	0	0	0	1	0	0	0	0	0	0	0	0	0	1	0	0	0	1	1	0	0	0	1	0	1	0	1	0
	GH38	alpha-mannosidase (EC 3.2.1.24)	1	0	0	0	0	0	0	0	0	0	0	0	1	0	0	0	1	0	0	0	1	0	1	0	0	0	1	0	0	1	0	0	0	0	1	0	1	1	0	0	0	1	0	1	0	1	0
	GH38	mannosyl-oligosaccharide alpha-1,2-mannosidase (EC 3.2.1.113)	1	0	0	0	0	0	0	0	0	0	0	0	1	0	0	0	1	0	0	0	1	0	1	0	0	0	1	0	0	1	0	0	0	0	1	0	1	1	0	0	0	1	0	1	0	1	0
	GH38	mannosyl-oligosaccharide alpha-1,3-1,6-mannosidase (EC 3.2.1.114)	1	0	0	0	0	0	0	0	0	0	0	0	1	0	0	0	1	0	0	0	1	0	1	0	0	0	1	0	0	1	0	0	0	0	1	0	1	1	0	0	0	1	0	1	0	1	0
	GH38	mannosyl-oligosaccharide alpha-1,3-mannosidase (EC 3.2.1.207)	1	0	0	0	0	0	0	0	0	0	0	0	1	0	0	0	1	0	0	0	1	0	1	0	0	0	1	0	0	1	0	0	0	0	1	0	1	1	0	0	0	1	0	1	0	1	0
	GH38	mannosyl-oligosaccharide alpha-1,6-mannosidase exo-alpha-1,6-mannosidase (EC 3.2.1.163)	1	0	0	0	0	0	0	0	0	0	0	0	1	0	0	0	1	0	0	0	1	0	1	0	0	0	1	0	0	1	0	0	0	0	1	0	1	1	0	0	0	1	0	1	0	1	0
	GH47	alpha-mannosidase (EC 3.2.1.113)	1	0	0	0	0	0	0	0	0	0	1	0	0	1	0	0	0	0	0	0	0	1	1	0	0	1	1	0	0	1	0	0	1	0	1	0	1	1	0	0	0	1	0	1	1	1	0
	GH5	beta-mannosidase (EC 3.2.1.25)	1	0	1	1	1	0	0	0	1	0	0	0	0	0	1	0	1	1	1	1	1	1	1	0	0	0	1	0	1	1	0	1	1	1	1	0	1	1	0	0	0	1	0	1	1	1	0
	GH5	mannan endo-beta-1,4-mannosidase (EC 3.2.1.78)	1	0	1	1	1	0	0	0	1	0	0	0	0	0	1	0	1	1	1	1	1	1	1	0	0	0	1	0	1	1	0	1	1	1	1	0	1	1	0	0	0	1	0	1	1	1	0
	GH63	mannosylglycerate alpha-mannosidase mannosylglycerate hydrolase (EC 3.2.1.170)	1	0	0	0	0	0	0	0	0	0	0	0	0	0	0	0	0	0	0	0	0	0	1	0	0	0	0	0	0	0	0	0	0	0	0	0	1	0	0	0	0	1	0	0	0	0	0
	GH92	alpha-1,2-mannosidase (EC 3.2.1.-)	1	0	0	0	0	0	0	0	0	0	0	0	0	0	0	1	0	0	0	0	0	1	0	0	0	0	0	0	0	0	0	0	0	0	0	0	1	0	0	0	0	0	0	0	0	0	0
	GH92	alpha-1,3-mannosidase (EC 3.2.1.-)	1	0	0	0	0	0	0	0	0	0	0	0	0	0	0	1	0	0	0	0	0	0	0	0	0	0	0	0	0	0	0	0	0	0	0	0	0	0	0	0	0	0	0	0	0	0	0
	GH92	alpha-1,4-mannosidase (EC 3.2.1.-)	1	0	0	0	0	0	0	0	0	0	0	0	0	0	0	1	0	0	0	0	0	1	0	0	0	0	0	0	0	0	0	0	0	0	0	0	1	0	0	0	0	0	0	0	0	0	0
	GH92	alpha-mannosidase (EC 3.2.1.24)	1	0	0	0	0	0	0	0	0	0	0	0	0	0	0	1	0	0	0	0	0	1	0	0	0	0	0	0	0	0	0	0	0	0	0	0	1	0	0	0	0	0	0	0	0	0	0
	GH92	mannosyl-1-phosphodiester alpha-1,P-mannosidase (EC 3.2.1.-)	1	0	0	0	0	0	0	0	0	0	0	0	0	0	0	1	0	0	0	0	0	1	0	0	0	0	0	0	0	0	0	0	0	0	0	0	1	0	0	0	0	0	0	0	0	0	0
	GH92	mannosyl-oligosaccharide alpha-1,2-mannosidase (EC 3.2.1.113)	1	0	0	0	0	0	0	0	0	0	0	0	0	0	0	1	0	0	0	0	0	1	0	0	0	0	0	0	0	0	0	0	0	0	0	0	1	0	0	0	0	0	0	0	0	0	0
	GH92	mannosyl-oligosaccharide alpha-1,3-mannosidase (EC 3.2.1.-)	1	0	0	0	0	0	0	0	0	0	0	0	0	0	0	1	0	0	0	0	0	1	0	0	0	0	0	0	0	0	0	0	0	0	0	0	1	0	0	0	0	0	0	0	0	0	0
	GH92	mannosyl-oligosaccharide alpha-1,6-mannosidase (EC 3.2.1.-)	1	0	0	0	0	0	0	0	0	0	0	0	0	0	0	1	0	0	0	0	0	1	0	0	0	0	0	0	0	0	0	0	0	0	0	0	1	0	0	0	0	0	0	0	0	0	0
galactosidase	GH1	beta-galactosidase (EC 3.2.1.23)	1	0	0	0	1	0	0	0	0	0	0	0	0	0	1	1	1	1	1	0	0	0	1	1	0	0	0	0	0	0	0	1	0	0	0	0	0	1	1	0	0	1	0	1	0	1	1
	GH1	6-phospho-beta-galactosidase (EC 3.2.1.85)	1	0	0	0	1	0	0	0	0	0	0	0	0	0	1	1	1	1	1	0	0	0	1	1	0	0	0	0	0	0	0	1	0	0	0	0	0	1	1	0	0	1	0	1	0	1	1
	GH16	endo-beta-1,4-galactosidase (EC 3.2.1.-)	1	0	1	0	1	0	0	0	0	0	0	0	0	0	0	0	0	0	0	1	0	0	1	0	0	0	0	0	1	0	0	0	0	0	0	1	1	1	0	0	0	1	0	0	0	1	0
	GH16	keratan-sulfate endo-1,4-beta-galactosidase (EC 3.2.1.103)	1	0	1	0	1	0	0	0	0	0	0	0	0	0	0	0	0	0	0	1	0	0	1	0	0	0	0	0	1	0	0	0	0	0	0	1	1	1	0	0	0	1	0	0	0	1	0
	GH2	beta-galactosidase (EC 3.2.1.23)	1	0	0	0	0	0	0	0	0	0	0	0	0	0	0	0	0	0	0	0	0	0	0	0	0	0	0	0	1	0	0	1	0	0	0	0	0	0	0	0	0	1	0	0	0	0	0
	GH27	alpha-galactosidase (EC 3.2.1.22)	1	0	0	0	1	0	0	0	0	0	0	0	0	0	0	0	0	0	0	0	0	0	0	0	1	0	1	0	0	0	0	0	0	0	0	0	1	1	1	0	0	0	0	0	0	0	0
	GH31	alpha-galactosidase (EC 3.2.1.22)	1	0	0	0	1	0	0	0	0	0	0	0	0	0	0	0	0	0	0	0	0	0	1	0	0	0	0	0	0	0	0	0	1	0	0	0	1	1	0	0	0	1	0	1	0	1	0
	GH35	beta-1,3-galactosidase (EC 3.2.1.-)	1	0	0	0	1	0	0	0	1	0	0	0	0	0	1	0	0	0	0	1	1	0	1	0	0	0	1	1	0	1	1	1	0	1	1	0	1	1	0	0	0	1	0	0	0	1	0
	GH35	beta-galactosidase (EC 3.2.1.23)	1	0	0	0	1	0	0	0	1	0	0	0	0	0	1	0	0	0	0	1	1	0	1	0	0	0	1	1	0	1	1	1	0	1	1	0	1	1	0	0	0	1	0	0	0	1	0
	GH36	alpha-galactosidase (EC 3.2.1.22)	1	0	1	1	1	0	1	0	0	0	0	1	0	1	0	0	0	0	1	0	1	0	1	0	0	0	1	0	0	0	1	1	1	1	1	0	1	1	0	1	0	1	0	0	0	0	0
	GH36	raffinose exo-alpha-1,6-galactosidase (EC 3.2.1.-)	1	0	1	1	1	0	0	0	0	0	0	1	0	0	0	0	0	0	1	0	0	0	1	0	0	0	0	0	0	0	1	1	0	1	1	0	1	1	0	0	0	1	0	0	0	0	0
	GH39	beta-galactosidase (EC 3.2.1.23)	1	0	0	0	0	0	0	0	0	0	0	1	0	0	0	0	0	0	1	0	0	0	0	0	0	0	0	0	0	0	0	0	0	0	0	0	0	0	0	0	0	0	0	0	0	0	0
	GH4	alpha-galactosidase (EC 3.2.1.22)	1	0	0	0	0	0	0	0	0	0	0	0	0	0	0	0	0	0	0	0	0	0	0	0	0	0	0	0	0	0	0	0	0	0	0	0	0	0	0	0	0	1	0	0	0	0	0
	GH43	galactan 1,3-beta-galactosidase (EC 3.2.1.145)	1	0	0	0	0	0	0	0	1	0	0	0	0	0	0	0	0	0	0	0	0	0	0	0	0	0	0	0	1	0	0	0	0	0	0	1	0	0	0	0	0	0	0	1	0	0	0
	GH57	alpha-galactosidase (EC 3.2.1.22)	1	0	0	0	1	0	0	0	0	0	0	0	0	0	0	0	0	0	0	0	0	0	1	0	0	0	0	0	1	0	0	0	1	0	1	1	0	1	0	0	0	1	0	0	0	0	0
	GH95	alpha-L-galactosidase (EC 3.2.1.-)	1	0	0	0	0	0	0	0	0	0	0	0	0	0	0	0	0	0	1	0	0	0	0	0	0	0	0	0	0	0	0	1	0	0	0	0	0	1	0	0	0	1	0	0	1	0	0
fucosidase	GH1	beta-D-fucosidase (EC 3.2.1.38)	1	0	0	0	1	0	0	0	0	0	0	0	0	0	1	1	1	1	1	0	0	0	1	1	0	0	0	0	0	0	0	1	0	0	0	0	0	1	1	0	0	1	0	1	0	1	1
	GH95	alpha-1,2-L-fucosidase (EC 3.2.1.63)	1	0	0	0	0	0	0	0	0	0	0	0	0	0	0	0	0	0	1	0	0	0	0	0	0	0	0	0	0	0	0	1	0	0	0	0	0	1	0	0	0	1	0	0	1	0	0
	GH95	alpha-L-fucosidase (EC 3.2.1.51)	1	0	0	0	0	0	0	0	0	0	0	0	0	0	0	0	0	0	1	0	0	0	0	0	0	0	0	0	0	0	0	1	0	0	0	0	0	1	0	0	0	1	0	0	1	0	0
xylosidase	GH1	beta-xylosidase (EC 3.2.1.37)	1	0	0	0	1	0	0	0	0	0	0	0	0	0	1	1	1	1	1	0	0	0	1	1	0	0	0	0	0	0	0	1	0	0	0	0	0	1	1	0	0	1	0	1	0	1	1
	GH2	beta-xylosidase (EC 3.2.1.37)	1	0	0	0	0	0	0	0	0	0	0	0	0	0	0	0	0	0	0	0	0	0	0	0	0	0	0	0	1	0	0	1	0	0	0	0	0	0	0	0	0	1	0	0	0	0	0
	GH3	xylan 1,4-beta-xylosidase (EC 3.2.1.37)	1	0	0	0	1	0	0	0	0	0	0	0	1	0	0	0	0	1	0	0	1	0	1	0	0	0	0	0	0	1	0	0	0	0	0	0	1	1	0	0	1	1	0	1	1	1	0
	GH31	alpha-xylosidase (EC 3.2.1.177)	1	0	0	0	1	0	0	0	0	0	0	0	0	0	0	0	0	0	0	0	0	0	1	0	0	0	0	0	0	0	0	0	1	0	0	0	1	1	0	0	0	1	0	1	0	1	0
	GH39	beta-xylosidase (EC 3.2.1.37)	1	0	0	0	0	0	0	0	0	0	0	1	0	0	0	0	0	0	1	0	0	0	0	0	0	0	0	0	0	0	0	0	0	0	0	0	0	0	0	1	0	0	0	0	0	0	0
	GH43	beta-1,3-xylosidase (EC 3.2.1.-)	1	0	0	0	0	0	0	0	1	0	0	0	0	0	0	0	0	0	0	0	0	0	0	0	0	0	0	0	1	0	0	0	0	0	0	1	0	0	0	0	0	0	0	1	0	0	0
	GH43	beta-xylosidase (EC 3.2.1.37)	1	1	0	0	0	0	1	0	1	0	1	1	0	0	0	0	0	0	0	0	1	0	0	1	0	0	0	0	1	0	0	0	0	0	0	1	1	1	1	0	0	1	1	1	0	1	0
	GH43	beta-1,3-xylosidase (EC 3.2.1.72)	1	1	0	0	0	0	1	0	0	0	1	1	0	0	0	0	0	0	0	0	1	0	0	1	0	0	0	0	0	0	0	0	0	0	0	0	1	1	1	0	0	1	1	0	0	1	0
	GH51	beta-xylosidase (EC 3.2.1.37)	1	0	0	0	0	0	0	0	0	0	1	0	0	0	0	0	0	0	1	0	0	0	0	0	0	0	0	0	0	0	0	1	0	0	1	0	1	0	0	0	0	1	0	0	0	0	0
rhamnosidase	GH28	alpha-L-rhamnosidase (EC 3.2.1.40)	1	0	1	0	1	0	0	0	0	0	0	1	0	1	0	0	0	1	0	0	0	0	1	0	0	0	1	1	0	0	0	0	1	0	1	1	1	1	0	1	1	1	0	1	0	1	0
	GH78	alpha-L-rhamnosidase (EC 3.2.1.40)	1	0	0	0	0	0	0	0	0	0	0	0	0	0	0	0	0	1	0	0	0	0	0	0	0	0	0	0	0	1	0	0	0	0	0	0	0	0	0	0	0	1	0	0	0	0	0
	GH78	L-Rhap-alpha-1,3-D-Apif -specific alpha-1,3-L-rhamnosidase (EC 3.2.1.-)	1	0	0	0	0	0	0	0	0	0	0	0	0	0	0	0	0	1	0	0	0	0	0	0	0	0	0	0	0	1	0	0	0	0	0	0	0	0	0	0	0	1	0	0	0	0	0
arabinopyranosidase	GH1	alpha-L-arabinopyranosidase (EC 3.2.1.-)	1	0	0	0	1	0	0	0	0	0	0	0	0	0	1	0	1	1	0	0	0	0	1	1	0	0	0	0	0	0	0	1	0	0	0	0	0	1	1	0	0	1	0	1	0	1	1
	GH2	alpha-L-arabinopyranosidase (EC 3.2.1.-)	1	0	0	0	0	0	0	0	0	0	0	0	0	0	0	0	0	0	0	0	0	0	0	0	0	0	0	0	1	0	0	1	0	0	0	0	0	0	0	0	0	1	0	0	0	0	0
	GH27	beta-L-arabinopyranosidase (EC 3.2.1.88)	1	0	0	0	1	0	0	0	0	0	0	0	0	0	0	0	0	0	0	0	0	0	0	0	1	0	1	0	0	0	0	0	0	0	0	0	1	1	1	0	0	0	0	0	0	0	0
fructofuranosidase	GH172	alpha-D-Fructofuranosidase (EC 3.2.1.-)	1	0	0	0	0	0	0	0	0	0	0	0	0	0	0	0	0	0	0	0	0	0	0	0	0	0	0	0	0	0	0	0	0	0	0	0	0	0	0	0	0	1	0	0	0	0	0
arabinofuranosidase	GH172	difructose-anhydride-I synthase (EC 4.2.1.179 (old 3.2.1.134))alpha-D-Arabinofuranosidase (EC 3.2.1.-)	1	0	0	0	0	0	0	0	0	0	0	0	0	0	0	0	0	0	0	0	0	0	0	0	0	0	0	0	0	0	0	0	0	0	0	0	0	0	0	0	0	1	0	0	0	0	0
	GH2	alpha-L-arabinofuranosidase (EC 3.2.1.55)	1	0	0	0	0	0	0	0	0	0	0	0	0	0	0	0	0	0	0	0	0	0	0	0	0	0	0	0	1	0	0	1	0	0	0	0	0	0	0	0	0	1	0	0	0	0	0
	GH3	alpha-L-arabinofuranosidase (EC 3.2.1.55)	1	0	0	0	1	0	0	0	0	0	0	0	1	0	0	0	0	1	0	0	1	0	1	0	0	0	0	0	0	1	0	0	0	0	0	0	1	1	0	0	1	1	0	1	1	1	0
	GH39	3-O-alpha-D-galactosyl-alpha-L-arabinofuranosidase (EC 3.2.1.215)	1	0	0	0	0	0	0	0	0	0	0	1	0	0	0	0	0	0	1	0	0	0	0	0	0	0	0	0	0	0	0	0	0	0	0	0	0	0	0	0	0	0	0	0	0	0	0
	GH39	alpha-L-arabinofuranosidase (EC 3.2.1.55)	1	0	0	0	0	0	0	0	0	0	0	1	0	0	0	0	0	0	1	0	0	0	0	0	0	0	0	0	0	0	0	0	0	0	0	0	0	0	0	0	0	0	0	0	0	0	0
	GH43	alpha-1,2-L-arabinofuranosidase (EC 3.2.1.-)	1	1	0	0	0	0	1	0	1	0	1	1	0	0	0	0	0	0	0	0	1	0	0	1	0	0	0	0	1	0	0	0	0	0	0	1	1	1	1	0	0	1	1	1	0	1	0
	GH43	alpha-L-arabinofuranosidase (EC 3.2.1.55)	1	1	0	0	0	0	1	0	1	0	1	1	0	0	0	0	0	0	0	0	1	0	0	1	0	0	0	0	1	0	0	0	0	0	0	1	1	1	1	0	0	1	1	1	0	1	0
	GH43	exo-alpha-1,5-L-arabinofuranosidase (EC 3.2.1.-)	1	1	0	0	0	0	1	0	1	0	1	1	0	0	0	0	0	0	0	0	1	0	0	1	0	0	0	0	1	0	0	0	0	0	0	1	1	1	1	0	0	1	1	1	0	1	0
	GH5	alpha-L-arabinofuranosidase (EC 3.2.1.55)	1	0	1	1	1	0	0	0	1	0	0	0	0	0	1	0	1	1	1	1	1	1	1	0	0	0	1	0	1	1	0	1	1	1	1	0	1	1	0	0	0	1	0	1	1	1	0
	GH51	alpha-L-arabinofuranosidase (EC 3.2.1.55)	1	0	0	0	0	0	0	0	0	0	1	0	0	0	0	0	0	0	1	0	0	0	0	0	0	0	0	0	0	0	0	1	0	0	1	0	1	0	0	0	0	1	0	0	0	0	0
galactofuranosidase	GH2	beta-D-galactofuranosidase (EC 3.2.1.146)	1	0	0	0	0	0	0	0	0	0	0	0	0	0	0	0	0	0	0	0	0	0	0	0	0	0	0	0	1	0	0	1	0	0	0	0	0	0	0	0	0	1	0	0	0	0	0
	GH43	beta-D-galactofuranosidase (EC 3.2.1.146)	1	1	0	0	0	0	1	0	0	0	1	1	0	0	0	0	0	0	0	0	1	0	0	1	0	0	0	0	0	0	0	0	0	0	0	0	1	1	1	0	0	1	1	0	0	1	0
	GH5	beta-D-galactofuranosidase (EC 3.2.1.146)	1	0	1	1	1	0	0	0	1	0	0	0	0	0	1	0	1	1	1	1	1	1	1	0	0	0	1	0	1	1	0	1	1	1	1	0	1	1	0	0	0	1	0	1	1	1	0
primeverosidase	GH1	beta-primeverosidase (EC 3.2.1.149)	1	0	0	0	1	0	0	0	0	0	0	0	0	0	1	1	1	1	1	0	0	0	1	1	0	0	0	0	0	0	0	1	0	0	0	0	0	1	1	0	0	1	0	1	0	1	1
	GH5	beta-primeverosidase (EC 3.2.1.149)	1	0	1	1	1	0	0	0	1	0	0	0	0	0	1	0	1	1	1	1	1	1	1	0	0	0	1	0	1	1	0	1	1	1	1	0	1	1	0	0	0	1	0	1	1	1	0
biosidase	GH136	lacto-N-biosidase (EC 3.2.1.140)	1	0	0	0	0	0	0	0	0	0	0	0	0	0	0	0	0	0	0	0	1	0	0	0	0	0	0	0	0	0	0	0	0	0	0	0	0	0	0	0	0	0	0	0	0	0	0
	GH136	Lacto-N-biosidase (Lewis antigen a/b specificity) (EC 3.2.1.-)	1	0	0	0	0	0	0	0	0	0	0	0	0	0	0	0	0	0	0	0	1	0	0	0	0	0	0	0	0	0	0	0	0	0	0	0	0	0	0	0	0	0	0	0	0	0	0
	GH18	chitobiosidase (EC 3.2.1.200)	1	0	0	0	0	0	0	0	1	0	0	1	0	1	0	0	0	0	0	0	1	0	0	0	0	0	0	0	1	0	0	1	0	0	1	0	1	0	0	0	0	1	0	0	0	0	0
	GH20	lacto-N-biosidase (EC 3.2.1.140)	1	0	0	0	0	0	0	0	0	0	0	0	0	0	0	0	0	0	0	0	0	0	0	0	0	0	0	0	0	0	0	0	0	0	0	0	0	0	0	0	0	0	0	1	0	0	0
	GH5	cellulose beta-1,4-cellobiosidase (EC 3.2.1.91)	1	0	1	1	1	0	0	0	1	0	0	0	0	0	1	0	1	1	1	1	1	1	1	0	0	0	1	0	1	1	0	1	1	1	1	0	1	1	0	0	0	1	0	1	1	1	0
apiosidase	GH140	beta-1,2-apiosidase (EC 3.2.1.-)	1	0	0	0	0	0	0	0	0	0	0	0	0	0	0	0	0	0	0	0	0	0	0	0	0	0	0	0	0	0	0	0	0	0	0	0	0	0	0	0	0	0	0	0	0	0	0
glucuronidase	GH1	beta-glucuronidase (EC 3.2.1.31)	1	0	0	0	1	0	0	0	0	0	0	0	0	0	1	1	1	1	1	0	0	0	1	1	0	0	0	0	0	0	0	1	0	0	0	0	0	1	1	0	0	1	0	1	0	1	1
	GH2	beta-glucuronidase (EC 3.2.1.31)	1	0	0	0	0	0	0	0	0	0	0	0	0	0	0	0	0	0	0	0	0	0	0	0	0	0	0	0	1	0	0	1	0	0	0	0	0	0	0	0	0	1	0	0	0	0	0
	GH2	glycyrrhizin beta-glucuronidase (EC 3.2.1.128)	1	0	0	0	0	0	0	0	0	0	0	0	0	0	0	0	0	0	0	0	0	0	0	0	0	0	0	0	1	0	0	1	0	0	0	0	0	0	0	0	0	1	0	0	0	0	0
	GH3	beta-glucuronidase (EC 3.2.1.31)	1	0	0	0	1	0	0	0	0	0	0	0	1	0	0	0	0	1	0	0	1	0	1	0	0	0	0	0	0	1	0	0	0	0	0	0	1	1	0	0	1	1	0	1	0	0	0
	GH4	alpha-glucuronidase (EC 3.2.1.139)	1	0	0	0	0	0	0	0	0	0	0	0	0	0	0	0	0	0	0	0	0	0	0	0	0	0	0	0	0	0	0	0	0	0	0	0	0	0	0	0	0	1	0	0	0	0	0
acetylgalactosaminidase	GH109	alpha-N-acetylgalactosaminidase (EC 3.2.1.49)	1	0	0	0	0	0	0	0	0	0	0	0	0	0	0	0	0	0	0	0	0	0	0	0	0	0	0	0	0	0	0	0	0	0	0	0	0	0	0	0	0	0	0	0	0	1	0
	GH27	alpha-N-acetylgalactosaminidase (EC 3.2.1.49)	1	0	0	0	1	0	0	0	0	0	0	0	0	0	0	0	0	0	0	0	0	0	0	0	1	0	1	0	0	0	0	0	0	0	0	0	1	1	1	0	0	0	0	0	0	0	0
	GH31	exo-acting protein-alpha-N-acetylgalactosaminidase (EC 3.2.1.217)	1	0	0	0	1	0	0	0	0	0	0	0	0	0	0	0	0	0	0	0	0	0	1	0	0	0	0	0	0	0	0	0	0	0	0	0	1	1	0	0	0	1	0	1	0	0	0
	GH36	alpha-N-acetylgalactosaminidase (EC 3.2.1.49)	1	0	1	1	1	0	1	0	0	0	0	1	0	1	0	0	0	0	1	0	1	0	1	0	0	0	1	0	0	0	1	1	1	1	1	0	1	1	0	1	0	1	0	0	0	0	0
polygalactosaminidase	GH114	endo-alpha-1,4-polygalactosaminidase (EC 3.2.1.109)	1	0	0	0	0	0	0	0	0	0	0	0	0	0	0	0	0	0	0	0	0	0	0	0	0	0	0	0	0	0	0	0	0	0	0	0	1	0	0	0	0	0	0	0	0	0	0
glucosaminidase	GH2	exo-beta-glucosaminidase (EC 3.2.1.165)	1	0	0	0	0	0	0	0	0	0	0	0	0	0	0	0	0	0	0	0	0	0	0	0	0	0	0	0	1	0	0	1	0	0	0	0	0	0	0	0	0	1	0	0	0	0	0
	GH35	exo-beta-glucosaminidase (EC 3.2.1.165)	1	0	0	0	1	0	0	0	1	0	0	0	0	0	1	0	0	0	0	1	1	0	1	0	0	0	1	1	0	1	1	1	0	1	1	0	1	1	0	0	0	1	0	0	0	1	0
	GH9	exo-beta-glucosaminidase (EC 3.2.1.165)	1	0	0	0	0	0	0	0	0	0	0	0	0	0	0	0	0	0	0	0	0	0	0	0	0	0	1		0	1	0	0	0	0	0	0	1	1	0	0	0	0	0	0	0	0	0
	GH18	endo-beta-N-acetylglucosaminidase (EC 3.2.1.96)	1	0	1	0	1	0	0	0	1	0	0	1	0	1	0	1	0	0	0	0	1	0	1	0	0	0	0	0	1	0	0	1	0	0	1	1	1	1	0	0	0	1	0	1	0	0	0
	GH18	peptidoglycan hydrolase with endo-beta-N-acetylglucosaminidase specificity (EC 3.2.1.-)	1	0	1	0	1	0	0	0	1	0	0	1	0	1	0	1	0	0	0	0	1	0	1	0	0	0	0	0	1	0	0	1	0	0	1	1	1	1	0	0	0	1	0	1	0	0	0
	GH20	beta-1,6-N-acetylglucosaminidase (EC 3.2.1.-)	1	0	0	0	0	0	0	0	0	0	0	0	0	0	0	0	0	0	0	0	0	0	0	0	0	0	0	0	0	0	0	0	0	0	0	0	0	0	0	0	0	0	0	1	0	0	0
	GH20	beta-6-SO3-N-acetylglucosaminidase (EC 3.2.1.-)	1	0	0	0	0	0	0	0	0	0	0	0	0	0	0	0	0	0	0	0	0	0	0	0	0	0	0	0	0	0	0	0	0	0	0	0	0	0	0	0	0	0	0	1	0	0	0
	GH73	mannosyl-glycoprotein endo-beta-N-acetylglucosaminidase (EC 3.2.1.96)	1	0	1	0	0	0	0	0	0	0	0	0	0	0	0	0	0	0	0	0	0	0	1	0	0	0	0	0	0	0	0	0	0	0	1	0	0	1	0	0	0	1	0	0	0	1	0
	GH73	peptidoglycan hydrolase with endo-beta-N-acetylglucosaminidase specificity (EC 3.2.1.-)	1	0	1	0	0	0	0	0	0	0	0	0	0	0	0	0	0	0	0	0	0	0	1	0	0	0	0	0	0	0	0	0	0	0	1	0	0	1	0	0	0	1	0	0	0	1	0
galacturonidase	GH2	beta-galacturonidase (EC 3.2.1.-)	1	0	0	0	0	0	0	0	0	0	0	0	0	0	0	0	0	0	0	0	0	0	0	0	0	0	0	0	1	0	0	1	0	0	0	0	0	0	0	0	0	1	0	0	0	0	0
	GH2	beta-galacturonidase RGII specific (EC 3.2.1.-)	1	0	0	0	0	0	0	0	0	0	0	0	0	0	0	0	0	0	0	0	0	0	0	0	0	0	0	0	1	0	0	1	0	0	0	0	0	0	0	0	0	1	0	0	0	0	0
hexosaminidase	GH179	beta-N-acetylhexosaminidase (EC 3.2.1.52)	1	0	0	0	0	0	0	0	0	0	0	0	0	0	0	0	0	0	0	0	0	0	0	0	0	0	0	1	0	0	0	0	0	0	0	0	0	0	0	0	0	0	0	0	0	0	0
	GH18	xylanase inhibitorconcanavalin BnarbonindIota-N-acetylchitobiase reducing-end exo-hexosaminidase (EC 3.2.1.-)	1	0	0	0	0	0	0	0	1	0	0	1	0	1	0	0	0	0	0	0	1	0	0	0	0	0	0	0	1	0	0	1	0	0	1	0	1	0	0	0	0	1	0	0	0	0	0
	GH20	beta-hexosaminidase (EC 3.2.1.52)	1	0	0	0	0	0	0	0	0	0	0	0	0	0	0	0	0	0	0	0	0	0	0	0	0	0	0	0	0	0	0	0	0	0	0	0	0	0	0	0	0	0	0	1	0	0	0
	GH3	beta-N-acetylhexosaminidase (EC 3.2.1.52)	1	0	0	0	1	0	0	0	0	0	0	0	1	0	0	0	0	1	0	0	1	0	1	0	0	0	0	0	0	1	0	0	0	0	0	0	1	1	0	0	1	1	0	1	1	1	0
	GH5	beta-N-acetylhexosaminidase (EC 3.2.1.52)	1	0	1	1	1	0	0	0	1	0	0	0	0	0	1	0	1	1	1	1	1	1	1	0	0	0	1	0	1	1	0	1	1	1	1	0	1	1	0	0	0	1	0	1	1	1	0
iduronidase	GH39	alpha-L-iduronidase (EC 3.2.1.76)	1	0	0	0	0	0	0	0	0	0	0	1	0	0	0	0	0	0	1	0	0	0	0	0	0	0	0	0	0	0	0	0	0	0	0	0	0	0	0	1	0	0	0	0	0	0	0
hyaluronidase	GH16	hyaluronidase (EC 3.2.1.35)	1	0	1	0	1	0	0	0	0	0	0	0	0	0	0	0	0	0	0	1	0	0	1	0	0	0	0	0	1	0	0	0	0	0	0	1	1	1	0	0	0	1	0	0	0	1	0
glucanase	GH1	exo-beta-1,4-glucanase (EC 3.2.1.74)	1	0	0	0	1	0	0	0	0	0	0	0	0	0	1	1	1	1	1	0	0	0	1	1	0	0	0	0	0	0	0	1	0	0	0	0	0	1	1	0	0	1	0	1	0	1	1
	GH10	endo-beta-1,4-glucanase (EC 3.2.1.4)	1	0	0	0	0	0	0	0	0	0	0	0	0	0	0	0	0	0	0	0	0	0	1	0	0	0	0	0	0	0	0	0	0	0	0	0	0	1	0	0	0	1	0	0	0	0	0
	GH12	beta-1,3-1,4-glucanase (EC 3.2.1.73)	1	0	1	0	0	0	0	0	0	0	0	0	0	0	0	0	0	0	0	0	0	0	1	0	0	0	0	0	0	0	0	0	0	0	1	0	1	1	0	0	0	1	0	0	0	0	0
	GH12	endoglucanase (EC 3.2.1.4)	1	0	1	0	0	0	0	0	0	0	0	0	0	0	0	0	0	0	0	0	0	0	1	0	0	0	0	0	0	0	0	0	0	0	1	0	1	1	0	0	0	1	0	0	0	0	0
	GH152	beta-1,3-glucanase (EC 3.2.1.39)	1	0	0	0	0	0	0	0	0	0	0	0	0	0	0	0	0	0	0	0	0	0	0	0	0	0	0	0	0	1	0	0	0	0	0	0	0	0	0	0	0	0	0	0	0	0	0
	GH16	endo-1,3-beta-glucanase (EC 3.2.1.39)	1	0	1	0	1	0	0	0	0	0	0	0	0	0	0	0	0	0	0	0	0	0	1	0	0	0	0	0	0	0	0	0	0	0	0	1	1	1	0	0	0	1	0	0	0	1	0
	GH16	endo-1,3(4)-beta-glucanase (EC 3.2.1.6)	1	0	1	0	1	0	0	0	0	0	0	0	0	0	0	0	0	0	0	1	0	0	1	0	0	0	0	0	1	0	0	0	0	0	0	1	1	1	0	0	0	1	0	0	0	1	0
	GH26	lichenase endo-beta-1,3-1,4-glucanase (EC 3.2.1.73)	1	0	0	0	0	0	0	0	0	0	0	0	0	0	0	0	0	0	0	0	1	1	0	0	0	0	0	0	0	0	0	1	0	0	0	0	0	0	0	0	0	1	0	0	0	0	0
	GH3	exo-1,3-1,4-glucanase (EC 3.2.1.-)	1	0	0	0	1	0	0	0	0	0	0	0	1	0	0	0	0	1	0	0	1	0	1	0	0	0	0	0	0	1	0	0	0	0	0	0	1	1	0	0	1	1	0	1	1	1	0
	GH3	lichenase endo-beta-1,3-1,4-glucanase (EC 3.2.1.73)	1	0	0	0	1	0	0	0	0	0	0	0	1	0	0	0	0	1	0	0	1	0	1	0	0	0	0	0	0	1	0	0	0	0	0	0	1	1	0	0	1	1	0	1	0	0	0
	GH39	exo-beta-1,4-glucanase cellodextrinase (EC 3.2.1.74)	1	0	0	0	0	0	0	0	0	0	0	1	0	0	0	0	0	0	1	0	0	0	0	0	0	0	0	0	0	0	0	0	0	0	0	0	0	0	0	0	0	0	0	0	0	0	0
	GH48	endo-beta-1,4-glucanase (EC 3.2.1.4)	1	0	0	0	0	0	0	0	0	0	0	0	0	0	0	0	0	0	0	0	0	0	0	0	1	0	0	0	0	0	0	0	0	0	0	0	0	1	0	0	0	0	0	0	0	0	0
	GH5	exo-beta-1,4-glucanase cellodextrinase (EC 3.2.1.74)	1	0	1	1	1	0	0	0	1	0	0	0	0	0	1	0	1	1	1	1	1	1	1	0	0	0	1	0	1	1	0	1	1	1	1	0	1	1	0	0	0	1	0	1	1	1	0
	GH5	glucomannan-specific endo-beta-1,4-glucanase (EC 3.2.1.-)	1	0	1	1	1	0	0	0	1	0	0	0	0	0	1	0	1	1	1	1	1	1	1	0	0	0	1	0	1	1	0	1	1	1	1	0	1	1	0	0	0	1	0	1	1	1	0
	GH5	lichenase endo-beta-1,3-1,4-glucanase (EC 3.2.1.73)	1	0	1	1	1	0	0	0	1	0	0	0	0	0	1	0	1	1	1	1	1	1	1	0	0	0	1	0	1	1	0	1	1	1	1	0	1	1	0	0	0	1	0	1	1	1	0
	GH51	endoglucanase (EC 3.2.1.4)	1	0	0	0	0	0	0	0	0	0	1	0	0	0	0	0	0	0	1	0	0	0	0	0	0	0	0	0	0	0	0	1	0	0	1	0	1	0	0	0	0	1	0	0	0	0	0
	GH55	endo-beta-1,3-glucanase (EC 3.2.1.39)	1	0	0	0	1	0	0	0	0	0	0	0	0	0	0	0	0	1	0	0	0	0	1	0	0	0	0	0	0	0	0	0	0	0	0	0	1	0	0	0	0	1	0	0	0	1	0
	GH55	exo-beta-1,3-glucanase (EC 3.2.1.58)	1	0	0	0	1	0	0	0	0	0	0	0	0	0	0	0	0	1	0	0	0	0	1	0	0	0	0	0	0	0	0	0	0	0	0	0	1	0	0	0	0	1	0	0	0	1	0
	GH6	endoglucanase (EC 3.2.1.4)	1	0	1	0	0	0	0	0	0	0	0	0	0	0	0	0	0	0	0	1	1	0	1	1	0	0	0	0	0	1	0	1	1	1	1	0	1	1	0	1	1	1	0	1	0	1	0
	GH6	lichenase endo-beta-1,3-1,4-glucanase (EC 3.2.1.73)	1	0	1	0	0	0	0	0	0	0	0	0	0	0	0	0	0	0	0	1	1	0	1	1	0	0	0	0	0	1	0	1	1	1	1	0	1	1	0	1	1	1	0	1	0	1	0
	GH7	endo-beta-1,3-1,4-glucanase (EC 3.2.1.73)	1	0	0	0	0	0	0	0	0	0	0	0	0	0	0	0	0	0	0	0	0	0	0	0	0	0	0	0	0	0	0	1	0	0	0	0	0	0	0	0	0	0	0	0	0	0	0
	GH7	endo-beta-1,4-glucanase (EC 3.2.1.4)	1	0	0	0	0	0	0	0	0	0	0	0	0	0	0	0	0	0	0	0	0	0	0	0	0	0	0	0	0	0	0	1	0	0	0	0	0	0	0	0	0	0	0	0	0	0	0
	GH74	endoglucanase (EC 3.2.1.4)	1	0	0	0	0	0	0	0	0	0	0	0	0	0	0	0	0	0	0	0	0	0	0	0	0	0	0	0	0	0	0	0	0	0	0	0	0	1	0	0	0	0	0	0	0	0	0
	GH81	endo-beta-1,3-glucanase (EC 3.2.1.39)	1	0	0	0	1	0	0	0	0	0	0	0	0	0	0	0	0	0	0	0	1	0	0	0	0	0	0	0	0	0	0	1	0	0	0	0	0	1	0	0	0	1	0	0	0	0	0
	GH87	alpha-1,3-glucanase (EC 3.2.1.59)	1	0	0	0	0	0	0	0	0	0	0	0	0	0	0	0	0	0	0	1	0	0	0	0	0	0	0	0	0	0	0	0	0	0	0	0	0	0	0	0	0	0	0	0	0	0	0
	GH9	endo-beta-1,4-glucanase (xanthanase) (EC 3.2.1.-)	1	0	0	0	0	0	0	0	0	0	0	0	0	0	0	0	0	0	0	0	0	0	0	0	0	0	1	0	0	0	0	0	0	0	0	0	1	0	0	0	0	0	0	0	0	0	0
	GH9	endoglucanase (EC 3.2.1.4)	1	0	0	0	0	0	0	0	0	0	0	0	0	0	0	0	0	0	0	0	0	0	0	0	0	0	1	0	0	1	0	0	0	0	0	0	1	1	0	0	0	0	0	0	0	0	0
	GH9	exo-beta-1,4-glucanase cellodextrinase (EC 3.2.1.74)	1	0	0	0	0	0	0	0	0	0	0	0	0	0	0	0	0	0	0	0	0	0	0	0	0	0	1	0	0	1	0	0	0	0	0	0	1	1	0	0	0	0	0	0	0	0	0
	GH9	lichenase endo-beta-1,3-1,4-glucanase (EC 3.2.1.73)	1	0	0	0	0	0	0	0	0	0	0	0	0	0	0	0	0	0	0	0	0	0	0	0	0	0	1	0	0	1	0	0	0	0	0	0	1	1	0	0	0	0	0	0	0	0	0
fructanase	GH32	fructan beta-(2,1)-fructosidase/1-exohydrolase (EC 3.2.1.153)	1	0	0	0	0	0	0	0	0	0	0	0	0	0	0	0	0	1	0	0	0	0	0	0	0	0	0	0	0	0	0	0	0	0	0	0	0	0	0	0	0	1	0	0	0	0	0
	GH32	beta-2,6-fructan 6-levanbiohydrolase (EC 3.2.1.64)	1	0	0	0	0	0	0	0	0	0	0	0	0	0	0	0	0	1	0	0	0	0	0	0	0	0	0	0	0	0	0	0	0	0	0	0	0	0	0	0	0	1	0	0	0	0	0
	GH32	endo-levanase (EC 3.2.1.65)	1	0	0	0	0	0	0	0	0	0	0	0	0	0	0	0	0	1	0	0	0	0	0	0	0	0	0	0	0	0	0	0	0	0	0	0	0	0	0	0	0	1	0	0	0	0	0
	GH32	fructan beta-(2,6)-fructosidase/6-exohydrolase (EC 3.2.1.154)	1	0	0	0	0	0	0	0	0	0	0	0	0	0	0	0	0	1	0	0	0	0	0	0	0	0	0	0	0	0	0	0	0	0	0	0	0	0	0	0	0	1	0	0	0	0	0
xylanase	GH10	arabinoxylan-specific endo-beta-1,4-xylanase (EC 3.2.1.-)	1	0	0	0	0	0	0	0	0	0	0	0	0	0	0	0	0	0	0	0	0	0	1	0	0	0	0	0	0	0	0	0	0	0	0	0	0	1	0	0	0	1	0	0	0	0	0
	GH10	endo-1,3-beta-xylanase (EC 3.2.1.32)	1	0	0	0	0	0	0	0	0	0	0	0	0	0	0	0	0	0	0	0	0	0	1	0	0	0	0	0	0	0	0	0	0	0	0	0	0	1	0	0	0	1	0	0	0	0	0
	GH10	endo-1,4-beta-xylanase (EC 3.2.1.8)	1	0	0	0	0	0	0	0	0	0	0	0	0	0	0	0	0	0	0	0	0	0	1	0	0	0	0	0	0	0	0	0	0	0	0	0	0	1	0	0	0	1	0	0	0	0	0
	GH10	oligosaccharide reducing-end xylanase (EC 3.2.1.156)	1	0	0	0	0	0	0	0	0	0	0	0	0	0	0	0	0	0	0	0	0	0	1	0	0	0	0	0	0	0	0	0	0	0	0	0	0	1	0	0	0	1	0	0	0	0	0
	GH26	beta-1,3-xylanase (EC 3.2.1.32)	1	0	0	0	0	0	0	0	0	0	0	0	0	0	0	0	0	0	0	0	1	1	0	0	0	0	0	0	0	0	0	1	0	0	0	0	0	0	0	0	0	1	0	0	0	0	0
	GH43	xylanase (EC 3.2.1.8)	1	1	0	0	0	0	1	0	1	0	1	1	0	0	0	0	0	0	0	0	1	0	0	1	0	0	0	0	1	0	0	0	0	0	0	1	1	1	1	0	0	1	1	1	0	1	0
	GH5	arabinoxylan-specific endo-beta-1,4-xylanase (EC 3.2.1.-)	1	0	1	1	1	0	0	0	1	0	0	0	0	0	1	0	1	1	1	1	1	1	1	0	0	0	1	0	1	1	0	1	1	1	1	0	1	1	0	0	0	1	0	1	1	1	0
	GH5	endo-beta-1,4-xylanase (EC 3.2.1.8)	1	0	1	1	1	0	0	0	1	0	0	0	0	0	1	0	1	1	1	1	1	1	1	0	0	0	1	0	1	1	0	1	1	1	1	0	1	1	0	0	0	1	0	1	1	1	0
	GH51	endo-beta-1,4-xylanase (EC 3.2.1.8)	1	0	0	0	0	0	0	0	0	0	1	0	0	0	0	0	0	0	1	0	0	0	0	0	0	0	0	0	0	0	0	1	0	0	1	0	1	0	0	0	0	1	0	0	0	0	0
	GH8	endo-1,4-beta-xylanase (EC 3.2.1.8)	1	0	1	0	1	0	0	1	0	0	0	0	0	0	0	0	0	0	0	0	0	0	1	0	0	0	0	0	0	0	0	0	0	0	0	0	0	0	0	0	0	0	0	0	0	0	0
	GH8	reducing-end-xylose releasing exo-oligoxylanase (EC 3.2.1.156)	1	0	1	0	1	0	0	1	0	0	0	0	0	0	0	0	0	0	0	0	0	0	1	0	0	0	0	0	0	0	0	0	0	0	0	0	0	0	0	0	0	0	0	0	0	0	0
mannanase	GH113	beta-mannanase (EC 3.2.1.78)	1	0	0	0	0	0	0	0	0	0	0	1	0	0	0	0	0	0	0	0	0	0	1	0	0	0	1	0	0	0	0	0	0	0	0	0	0	1	0	0	0	0	0	0	0	0	0
	GH26	beta-mannanase (EC 3.2.1.78)	1	0	0	0	0	0	0	0	0	0	0	0	0	0	0	0	0	0	0	0	1	1	0	0	0	0	0	0	0	0	0	1	0	0	0	0	0	0	0	0	0	1	0	0	0	0	0
	GH26	mannobiose-producing exo-beta-mannanase (EC 3.2.1.-)	1	0	0	0	0	0	0	0	0	0	0	0	0	0	0	0	0	0	0	0	1	1	0	0	0	0	0	0	0	0	0	1	0	0	0	0	0	0	0	0	0	1	0	0	0	0	0
	GH5	beta-1,3-mannanase (EC 3.2.1.-)	1	0	1	1	1	0	0	0	1	0	0	0	0	0	1	0	1	1	1	1	1	1	1	0	0	0	1	0	1	1	0	1	1	1	1	0	1	1	0	0	0	1	0	1	1	1	0
	GH26	exo-beta-1,4-mannobiohydrolase (EC 3.2.1.100)	1	0	0	0	0	0	0	0	0	0	0	0	0	0	0	0	0	0	0	0	1	1	0	0	0	0	0	0	0	0	0	1	0	0	0	0	0	0	0	0	0	1	0	0	0	0	0
	GH76	alpha-1,6-mannanase (EC 3.2.1.101)	1	0	0	0	0	0	0	0	0	0	0	0	0	0	0	0	0	0	0	0	0	0	0	0	0	0	0	0	0	0	0	0	0	0	0	0	0	1	0	0	0	0	0	0	0	0	0
amylase	GH119	alpha-amylase (EC 3.2.1.1)	1	0	0	0	1	0	0	0	0	0	0	0	0	0	0	0	0	1	0	0	0	0	0	0	0	0	0	0	0	0	0	0	0	0	0	0	0	0	0	0	0	0	0	0	0	0	0
	GH126	alpha-amylase (EC 3.2.1.-)	1	0	0	0	0	0	0	0	0	0	0	0	0	0	0	0	0	0	0	0	0	0	0	0	0	0	0	0	0	0	0	0	0	1	0	0	0	0	0	0	0	0	0	0	0	0	0
	GH13	alpha-amylase (EC 3.2.1.1)	1	0	1	1	1	0	0	0	0	1	1	1	0	0	1	0	1	1	1	1	0	0	1	0	0	0	1	1	1	1	0	1	1	1	1	0	1	1	1	1	1	1	0	1	0	1	1
	GH13	isoamylase (EC 3.2.1.68)	1	0	1	1	1	0	0	0	0	1	1	1	0	0	1	0	1	1	1	1	0	0	1	0	0	0	1	1	1	1	0	1	1	1	1	0	1	1	1	1	1	1	0	1	0	1	1
	GH13	maltogenic amylase (EC 3.2.1.133)	1	0	1	1	1	0	0	0	0	1	1	1	0	0	1	0	1	1	1	1	0	0	1	0	0	0	1	1	1	1	0	1	1	1	1	0	1	1	1	1	1	1	0	1	0	1	1
	GH13	maltohexaose-forming alpha-amylase (EC 3.2.1.98)	1	0	1	1	1	0	0	0	0	1	1	1	0	0	1	0	1	1	1	1	0	0	1	0	0	0	1	1	1	1	0	1	1	1	1	0	1	1	1	1	1	1	0	1	0	1	1
	GH13	maltopentaose-forming alpha-amylase (EC 3.2.1.-)	1	0	1	1	1	0	0	0	0	1	1	1	0	0	1	0	1	1	1	1	0	0	1	0	0	0	1	1	1	1	0	1	1	1	1	0	1	1	1	1	1	1	0	1	0	1	1
	GH13	maltotetraose-forming alpha-amylase (EC 3.2.1.60)	1	0	1	1	1	0	0	0	0	1	1	1	0	0	1	0	1	1	1	1	0	0	1	0	0	0	1	1	1	1	0	1	1	1	1	0	1	1	1	1	1	1	0	1	0	1	1
	GH13	maltotriose-forming alpha-amylase (EC 3.2.1.116)	1	0	1	1	1	0	0	0	0	1	1	1	0	0	1	0	1	1	1	1	0	0	1	0	0	0	1	1	1	1	0	1	1	1	1	0	1	1	1	1	1	1	0	1	0	1	1
	GH15	glucoamylase (EC 3.2.1.3)	1	0	0	0	0	0	0	0	0	0	0	0	0	0	0	0	0	0	0	0	0	0	1	0	0	0	0	0	0	0	0	0	0	0	0	1	0	1	0	1	0	1	0	0	0	0	0
	GH176	isoamylase (EC 3.2.1.68)	1	0	1	0	0	0	0	0	0	0	0	0	0	0	0	1	0	0	0	0	0	0	0	0	0	0	0	0	0	0	0	0	0	0	0	0	0	1	0	0	0	1	0	0	0	0	0
	GH57	alpha-amylase (EC 3.2.1.1)	1	0	0	0	1	0	0	0	0	0	0	0	0	0	0	0	0	0	0	0	0	0	1	0	0	0	0	0	1	0	0	0	1	0	1	1	0	1	0	0	0	1	0	0	0	0	0
	GH57	maltogenic alpha-amylase (EC 3.2.1.133)	1	0	0	0	1	0	0	0	0	0	0	0	0	0	0	0	0	0	0	0	0	0	1	0	0	0	0	0	1	0	0	0	0	0	1	0	0	1	0	0	0	1	0	0	0	0	0
xyloglucanase	GH12	xyloglucan hydrolase (EC 3.2.1.151)	1	0	1	0	0	0	0	0	0	0	0	0	0	0	0	0	0	0	0	0	0	0	1	0	0	0	0	0	0	0	0	0	0	0	1	0	1	1	0	0	0	1	0	0	0	0	0
	GH3	isoprimeverose-producing oligoxyloglucan hydrolase (EC 3.2.1.120)	1	0	0	0	1	0	0	0	0	0	0	0	1	0	0	0	0	1	0	0	1	0	1	0	0	0	0	0	0	1	0	0	0	0	0	0	1	1	0	0	1	1	0	1	1	1	0
	GH16	xyloglucanase (EC 3.2.1.151)	1	0	1	0	1	0	0	0	0	0	0	0	0	0	0	0	0	0	0	1	0	0	1	0	0	0	0	0	1	0	0	0	0	0	0	1	1	1	0	0	0	1	0	0	0	1	0
	GH3	xyloglucan-specific exo-beta-1,4-glucanase exo-xyloglucanase (EC 3.2.1.155)	1	0	0	0	1	0	0	0	0	0	0	0	1	0	0	0	0	1	0	0	1	0	1	0	0	0	0	0	0	1	0	0	0	0	0	0	1	1	0	0	1	1	0	1	0	0	0
	GH5	xyloglucan-specific endo-beta-1,4-glucanase (EC 3.2.1.151)	1	0	1	1	1	0	0	0	1	0	0	0	0	0	1	0	1	1	1	1	1	1	1	0	0	0	1	0	1	1	0	1	1	1	1	0	1	1	0	0	0	1	0	1	1	1	0
	GH74	xyloglucanase (EC 3.2.1.151)	1	0	0	0	0	0	0	0	0	0	0	0	0	0	0	0	0	0	0	0	0	0	0	0	0	0	0	0	0	0	0	0	0	0	0	0	0	1	0	0	0	0	0	0	0	0	0
	GH9	xyloglucan-specific endo-beta-1,4-glucanase endo-xyloglucanase (EC 3.2.1.151)	1	0	0	0	0	0	0	0	0	0	0	0	0	0	0	0	0	0	0	0	0	0	0	0	0	0	1	0	0	1	0	0	0	0	0	0	1	1	0	0	0	0	0	0	0	0	0
	GH74	oligoxyloglucan reducing end-specific cellobiohydrolase (EC 3.2.1.150)	1	0	0	0	0	0	0	0	0	0	0	0	0	0	0	0	0	0	0	0	0	0	0	0	0	0	0	0	0	0	0	0	0	0	0	0	0	1	0	0	0	0	0	0	0	0	0
galactanase	GH16	endo-beta-1,3-galactanase (EC 3.2.1.181)	1	0	1	0	1	0	0	0	0	0	0	0	0	0	0	0	0	0	0	1	0	0	1	0	0	0	0	0	1	0	0	0	0	0	0	1	1	1	0	0	0	1	0	0	0	1	0
	GH35	exo-beta-1,4-galactanase (EC 3.2.1.-)	1	0	0	0	1	0	0	0	1	0	0	0	0	0	1	0	0	0	0	1	1	0	1	0	0	0	1	1	0	1	1	1	0	1	1	0	1	1	0	0	0	1	0	0	0	1	0
	GH43	exo-beta-1,3-galactanase (EC 3.2.1.145)	1	1	0	0	0	0	1	0	0	0	1	1	0	0	0	0	0	0	0	0	1	0	0	1	0	0	0	0	0	0	0	0	0	0	0	0	1	1	1	0	0	1	1	0	0	1	0
	GH5	endo-beta-1,6-galactanase (EC 3.2.1.164)	1	0	1	1	1	0	0	0	1	0	0	0	0	0	1	0	1	1	1	1	1	1	1	0	0	0	1	0	1	1	0	1	1	1	1	0	1	1	0	0	0	1	0	1	1	1	0
	GH53	endo-beta-1,4-galactanase (EC 3.2.1.89)	1	0	0	0	0	0	0	0	0	0	0	0	0	0	0	0	0	0	0	0	0	0	0	0	0	0	0	0	0	0	0	0	0	0	0	0	0	1	0	0	0	0	0	0	0	1	0
arabinanase	GH43	endo-alpha-1,5-L-arabinanase (EC 3.2.1.99)	1	1	0	0	0	0	1	0	0	0	1	1	0	0	0	0	0	0	0	0	1	0	0	1	0	0	0	0	0	0	0	0	0	0	0	0	1	1	1	0	0	1	1	0	0	1	0
	GH43	exo-alpha-1,5-L-arabinanase (EC 3.2.1.-)	1	1	0	0	0	0	1	0	1	0	1	1	0	0	0	0	0	0	0	0	1	0	0	1	0	0	0	0	1	0	0	0	0	0	0	1	1	1	1	0	0	1	1	1	0	1	0
	GH43	arabinanase (EC 3.2.1.99)	1	0	0	0	0	0	0	0	1	0	0	0	0	0	0	0	0	0	0	0	0	0	0	0	0	0	0	0	1	0	0	0	0	0	0	1	0	0	0	0	0	0	0	1	0	0	0
cellulase	GH8	cellulase (EC 3.2.1.4)	1	0	1	0	1	0	0	1	0	0	0	0	0	0	0	0	0	0	0	0	0	0	1	0	0	0	0	0	0	0	0	0	0	0	0	0	0	0	0	0	0	0	0	0	0	0	0
	GH5	endo-beta-1,4-glucanase cellulase (EC 3.2.1.4)	1	0	1	1	1	0	0	0	1	0	0	0	0	0	1	0	1	1	1	1	1	1	1	0	0	0	1	0	1	1	0	1	1	1	1	0	1	1	0	0	0	1	0	1	1	1	0
chitinase	GH18	chitinase (EC 3.2.1.14)	1	0	1	0	1	0	0	0	1	0	0	1	0	1	0	1	0	0	0	0	1	0	1	0	0	0	0	0	1	0	0	1	0	0	1	1	1	1	0	0	0	1	0	1	0	0	0
	GH19	chitinase (EC 3.2.1.14)	1	0	0	0	0	0	0	0	0	0	0	0	0	0	0	0	0	0	0	0	0	1	0	0	0	0	1	0	0	0	0	0	0	0	0	0	0	0	0	0	0	0	0	0	0	0	0
	GH48	chitinase (EC 3.2.1.14)	1	0	0	0	0	0	0	0	0	0	0	0	0	0	0	0	0	0	0	0	0	0	0	0	1	0	0	0	0	0	0	0	0	0	0	0	0	1	0	0	0	0	0	0	0	0	0
chitosanase	GH5	chitosanase (EC 3.2.1.132)	1	0	1	1	1	0	0	0	1	0	0	0	0	0	1	0	1	1	1	1	1	1	1	0	0	0	1	0	1	1	0	1	1	1	1	0	1	1	0	0	0	1	0	1	1	1	0
	GH7	chitosanase (EC 3.2.1.132)	1	0	0	0	0	0	0	0	0	0	0	0	0	0	0	0	0	0	0	0	0	0	0	0	0	0	0	0	0	0	0	1	0	0	0	0	0	0	0	0	0	0	0	0	0	0	0
	GH8	chitosanase (EC 3.2.1.132)	1	0	1	0	1	0	0	1	0	0	0	0	0	0	0	0	0	0	0	0	0	0	1	0	0	0	0	0	0	0	0	0	0	0	0	0	0	0	0	0	0	0	0	0	0	0	0
laminarinase	GH5	endo-beta-1,3-glucanase laminarinase (EC 3.2.1.39)	1	0	1	1	1	0	0	0	1	0	0	0	0	0	1	0	1	1	1	1	1	1	1	0	0	0	1	0	1	1	0	1	1	1	1	0	1	1	0	0	0	1	0	1	1	1	0
	GH16	endo-1,3-beta-glucanase laminarinase (EC 3.2.1.39)	1	0	1	0	0	0	0	0	0	0	0	0	0	0	0	0	0	0	0	1	0	0	1	0	0	0	0	0	1	0	0	0	0	0	0	0	1	1	0	0	0	1	0	0	0	1	0
	GH8	endo-beta-1,3(4)-glucanase lichenase-laminarinase (EC 3.2.1.6)	1	0	1	0	1	0	0	1	0	0	0	0	0	0	0	0	0	0	0	0	0	0	1	0	0	0	0	0	0	0	0	0	0	0	0	0	0	0	0	0	0	0	0	0	0	0	0
	GH9	endo-beta-1,3(4)-glucanase lichenase-laminarinase (EC 3.2.1.6)	1	0	0	0	0	0	0	0	0	0	0	0	0	0	0	0	0	0	0	0	0	0	0	0	0	0	1	0	0	1	0	0	0	0	0	0	1	1	0	0	0	0	0	0	0	0	0
	GH55	laminarin-degrading enzyme (EC 3.2.1.-)	1	0	0	0	1	0	0	0	0	0	0	0	0	0	0	0	0	0	0	0	0	0	0	0	0	0	0	0	0	0	0	0	0	0	0	0	0	0	0	0	0	1	0	0	0	0	0
pullulanase	GH13	neopullulanase (EC 3.2.1.135)	1	0	1	1	1	0	0	0	0	1	1	1	0	0	1	0	1	1	1	1	0	0	1	0	0	0	1	1	1	1	0	1	1	1	1	0	1	1	1	1	1	1	0	1	0	1	1
	GH13	pullulanase (EC 3.2.1.41)	1	0	1	1	1	0	0	0	0	1	1	1	0	0	1	0	1	1	1	1	0	0	1	0	0	0	1	1	1	1	0	1	1	1	1	0	1	1	1	1	1	1	0	1	0	1	1
	GH57	amylopullulanase (EC 3.2.1.41)	1	0	0	0	1	0	0	0	0	0	0	0	0	0	0	0	0	0	0	0	0	0	1	0	0	0	0	0	1	0	0	0	1	0	1	1	0	1	0	0	0	1	0	0	0	0	0
sialidase	GH33	anhydrosialidase (EC 4.2.2.15)	1	0	0	0	0	0	0	0	0	0	0	0	0	0	0	0	0	1	0	0	1	0	0	0	0	0	0	0	0	0	0	0	0	0	0	0	0	0	0	0	0	1	0	0	0	0	0
	GH33	sialidase or neuraminidase (EC 3.2.1.18)	1	0	0	0	0	0	0	0	0	0	0	0	0	0	0	0	0	1	0	0	1	0	0	0	0	0	0	0	0	0	0	0	0	0	0	0	0	0	0	0	0	1	0	0	0	0	0
	GH34	sialidase or neuraminidase (EC 3.2.1.18)	1	0	1	0	1	0	1	0	1	1	1	1	0	0	0	0	0	1	1	1	1	1	1	0	0	0	1	0	0	1	0	1	1	1	1	0	1	1	0	0	0	1	0	1	0	1	0
polygalacturonase	GH28	endo-xylogalacturonan hydrolase (EC 3.2.1.-)	1	0	1	0	1	0	0	0	0	0	0	1	0	1	0	0	0	1	0	0	0	0	1	0	0	0	1	1	0	0	0	0	1	0	1	1	1	1	0	1	1	1	0	1	0	1	0
	GH28	xylogalacturonan hydrolase (EC 3.2.1.-)	1	0	1	1	1	0	1	0	1	1	1	1	0	1	1	0	1	1	1	1	1	1	1	0	0	1	1	1	1	1	0	1	1	1	1	1	1	1	0	0	0	1	1	1	0	1	1
	GH28	exo-polygalacturonase (EC 3.2.1.67)	1	0	1	1	1	0	1	0	1	1	1	1	0	1	1	0	1	1	1	1	1	1	1	0	0	1	1	1	1	1	0	1	1	1	1	1	1	1	0	1	1	1	1	1	0	1	1
	GH28	polygalacturonase (EC 3.2.1.15)	1	0	1	1	1	0	1	0	1	1	1	1	0	1	1	0	1	1	1	1	1	1	1	0	0	1	1	1	1	1	0	1	1	1	1	1	1	1	0	1	1	1	1	1	0	1	1
	GH28	exo-polygalacturonosidase (EC 3.2.1.82)	1	0	1	1	1	0	1	0	1	1	1	1	0	1	1	0	1	1	1	1	1	1	1	0	0	1	1	1	1	1	0	1	1	1	1	1	1	1	0	1	1	1	1	1	0	1	1
	GH28	rhamnogalacturonan alpha-1,2-galacturonohydrolase (EC 3.2.1.173)	1	0	1	1	1	0	1	0	1	1	1	1	0	1	1	0	1	1	1	1	1	1	1	0	0	1	1	1	1	1	0	1	1	1	1	1	1	1	0	1	1	1	1	1	0	1	1
	GH28	rhamnogalacturonase (EC 3.2.1.171)	1	0	1	1	1	0	1	0	1	1	1	1	0	1	1	0	1	1	1	1	1	1	1	0	0	1	1	1	1	1	0	1	1	1	1	1	1	1	0	1	1	1	1	1	0	1	1
	GH78	rhamnogalacturonan alpha-L-rhamnohydrolase (EC 3.2.1.174)	1	0	0	0	0	0	0	0	0	0	0	0	0	0	0	0	0	1	0	0	0	0	0	0	0	0	0	0	0	1	0	0	0	0	0	0	0	0	0	0	0	1	0	0	0	0	0
	GH4	alpha-galacturonase (EC 3.2.1.67)	1	0	0	0	0	0	0	0	0	0	0	0	0	0	0	0	0	0	0	0	0	0	0	0	0	0	0	0	0	0	0	0	0	0	0	0	0	0	0	0	0	1	0	0	0	0	0
dextranase	GH13	glucodextranase (EC 3.2.1.70)	1	0	1	1	1	0	0	0	0	1	1	1	0	0	1	0	1	1	1	1	0	0	1	0	0	0	1	1	1	1	0	1	1	1	1	0	1	1	1	1	1	1	0	1	0	1	1
	GH15	glucodextranase (EC 3.2.1.70)	1	0	0	0	0	0	0	0	0	0	0	0	0	0	0	0	0	0	0	0	0	0	1	0	0	0	0	0	0	0	0	0	0	0	0	1	0	1	0	1	0	1	0	0	0	0	0
	GH27	isomalto-dextranase (EC 3.2.1.94)	1	0	0	0	1	0	0	0	0	0	0	0	0	0	0	0	0	0	0	0	0	0	0	0	1	0	1	0	0	0	0	0	0	0	0	0	1	1	1	0	0	0	0	0	0	0	0
	GH87	mycodextranase (EC 3.2.1.61)	1	0	0	0	0	0	0	0	0	0	0	0	0	0	0	0	0	0	0	1	0	0	0	0	0	0	0	0	0	0	0	0	0	0	0	0	0	0	0	0	0	0	0	0	0	0	0
cyclomaltodextrinase	GH13	cyclomaltodextrinase (EC 3.2.1.54)	1	0	1	1	1	0	0	0	0	1	1	1	0	0	1	0	1	1	1	1	0	0	1	0	0	0	1	1	1	1	0	1	1	1	1	0	1	1	1	1	1	1	0	1	0	1	1
	GH57	cyclomaltodextrinase (EC 3.2.1.54)	1	0	0	0	1	0	0	0	0	0	0	0	0	0	0	0	0	0	0	0	0	0	1	0	0	0	0	0	1	0	0	0	1	0	1	1	0	1	0	0	0	1	0	0	0	0	0
porphyranase	GH16	beta-porphyranase (EC 3.2.1.178)	1	0	1	0	1	0	0	0	0	0	0	0	0	0	0	0	0	0	0	1	0	0	1	0	0	0	0	0	1	0	0	0	0	0	0	1	1	1	0	0	0	1	0	0	0	1	0
nulinase	GH32	endo-inulinase (EC 3.2.1.7)	1	0	0	0	0	0	0	0	0	0	0	0	0	0	0	0	0	1	0	0	0	0	0	0	0	0	0	0	0	0	0	0	0	0	0	0	0	0	0	0	0	1	0	0	0	0	0
	GH32	exo-inulinase (EC 3.2.1.80)	1	0	0	0	0	0	0	0	0	0	0	0	0	0	0	0	0	1	0	0	0	0	0	0	0	0	0	0	0	0	0	0	0	0	0	0	0	0	0	0	0	1	0	0	0	0	0
licheninase	GH16	licheninase (EC 3.2.1.73)	1	0	1	0	1	0	0	0	0	0	0	0	0	0	0	0	0	0	0	1	0	0	1	0	0	0	0	0	1	0	0	0	0	0	0	1	1	1	0	0	0	1	0	0	0	1	0
	GH17	licheninase (EC 3.2.1.73)	1	0	0	0	0	0	0	0	0	0	0	0	0	0	0	0	0	0	0	0	0	0	1	0	0	0	0	0	0	0	0	0	0	0	0	0	0	1	0	0	0	0	0	0	0	0	0
	GH5	licheninase (EC 3.2.1.73)	1	0	0	0	0	0	0	0	0	0	0	0	0	0	0	0	0	0	0	0	0	0	0	0	0	0	0	0	0	0	0	0	0	0	0	0	0	0	0	0	0	1	0	0	0	0	0
	GH8	licheninase (EC 3.2.1.73)	1	0	1	0	1	0	0	1	0	0	0	0	0	0	0	0	0	0	0	0	0	0	1	0	0	0	0	0	0	0	0	0	0	0	0	0	0	0	0	0	0	0	0	0	0	0	0
tomatinase	GH10	tomatinase (EC 3.2.1.-)	1	0	0	0	0	0	0	0	0	0	0	0	0	0	0	0	0	0	0	0	0	0	1	0	0	0	0	0	0	0	0	0	0	0	0	0	0	1	0	0	0	1	0	0	0	0	0
agarase	GH16	beta-agarase (EC 3.2.1.81)	1	0	1	0	1	0	0	0	0	0	0	0	0	0	0	0	0	0	0	1	0	0	1	0	0	0	0	0	1	0	0	0	0	0	0	1	1	1	0	0	0	1	0	0	0	1	0
phlorizin hydrolase	GH1	phlorizin hydrolase (EC 3.2.1.62)	1	0	0	0	1	0	0	0	0	0	0	0	0	0	1	1	1	1	1	0	0	0	1	1	0	0	0	0	0	0	0	1	0	0	0	0	0	1	1	0	0	1	0	1	0	1	1
vicianin hydrolase	GH1	vicianin hydrolase (EC 3.2.1.119)	1	0	0	0	1	0	0	0	0	0	0	0	0	0	1	1	1	1	1	0	0	0	1	1	0	0	0	0	0	0	0	1	0	0	0	0	0	1	1	0	0	1	0	1	0	1	1
carrageenase	GH16	beta-carrageenase (EC 3.2.1.-)	1	0	1	0	0	0	0	0	0	0	0	0	0	0	0	0	0	0	0	1	0	0	1	0	0	0	0	0	1	0	0	0	0	0	0	0	1	1	0	0	0	1	0	0	0	1	0
	GH16	kappa-carrageenase (EC 3.2.1.83)	1	0	1	0	1	0	0	0	0	0	0	0	0	0	0	0	0	0	0	1	0	0	1	0	0	0	0	0	1	0	0	0	0	0	0	1	1	1	0	0	0	1	0	0	0	1	0
avenacinase	GH3	avenacinase (EC 3.2.1.-)	1	0	0	0	1	0	0	0	0	0	0	0	1	0	0	0	0	1	0	0	1	0	1	0	0	0	0	0	0	1	0	0	0	0	0	0	1	1	0	0	1	1	0	1	0	0	0
chondroitinase	PL35	chondroitin lyase chondroitinase (EC 4.2.2.-)	1	0	0	0	0	0	0	0	0	0	0	0	0	0	0	0	0	0	0	0	0	0	0	0	0	0	0	0	0	0	0	0	0	0	0	0	0	0	0	0	0	1	0	0	0	0	0
	PL8	chondroitin ABC lyase (EC 4.2.2.20)	1	0	0	0	0	0	0	0	0	0	0	0	0	0	0	0	0	0	0	0	0	0	0	0	1	0	0	0	0	0	0	0	0	0	0	0	0	0	0	0	0	0	0	0	0	0	0
	PL8	chondroitin AC lyase (EC 4.2.2.5)	1	0	0	0	0	0	0	0	0	0	0	0	0	0	0	0	0	0	0	0	0	0	0	0	1	0	0	0	0	0	0	0	0	0	0	0	0	0	0	0	0	0	0	0	0	0	0
Nod factor hydrolase	GH18	Nod factor hydrolase (EC 3.2.1.-)	1	0	1	0	1	0	0	0	1	0	0	1	0	1	0	1	0	0	0	0	1	0	1	0	0	0	0	0	1	0	0	1	0	0	1	1	1	1	0	0	0	1	0	1	0	0	0
lysozyme	GH18	lysozyme (EC 3.2.1.17)	1	0	1	0	1	0	0	0	1	0	0	1	0	1	0	1	0	0	0	0	1	0	1	0	0	0	0	0	1	0	0	1	0	0	1	1	1	1	0	0	0	1	0	1	0	0	0
	GH19	lysozyme (EC 3.2.1.17)	1	0	0	0	0	0	0	0	0	0	0	0	0	0	0	0	0	0	0	0	0	1	0	0	0	0	1	0	0	0	0	0	0	0	0	0	0	0	0	0	0	0	0	0	0	0	0
	GH23	lysozyme type G (EC 3.2.1.17)	1	0	0	0	1	1	1	0	1	1	0	0	0	0	0	0	0	0	1	0	1	0	1	0	0	0	0	0	0	1	0	1	0	0	1	0	1	1	0	0	0	1	0	1	0	0	0
	GH24	lysozyme (EC 3.2.1.17)	1	0	0	0	0	0	0	0	0	0	0	0	0	0	0	0	0	0	0	0	0	0	0	0	0	0	0	0	0	0	0	0	0	0	1	0	0	0	0	0	0	0	0	0	0	0	0
	GH25	lysozyme (EC 3.2.1.17)	1	0	0	0	0	0	0	0	0	0	0	0	0	0	0	0	0	0	0	0	0	0	0	0	0	0	1	0	0	0	0	0	0	0	0	0	0	0	0	0	0	0	0	0	0	0	0
	GH108	N-acetylmuramidase (EC 3.2.1.17)	1	0	0	0	0	0	0	0	0	0	0	0	0	0	0	0	0	0	0	0	0	0	1	0	0	0	0	0	0	0	0	0	0	0	0	0	0	0	0	0	0	0	0	0	0	0	0
	GH73	lysozyme (EC 3.2.1.17)	1	0	1	0	0	0	0	0	0	0	0	0	0	0	0	0	0	0	0	0	0	0	1	0	0	0	0	0	0	0	0	0	0	0	1	0	0	1	0	0	0	1	0	0	0	1	0
peptidoglycan lytic transglycosylase	GH103	peptidoglycan lytic transglycosylase (EC 3.2.1.-)	1	0	0	0	0	0	0	0	0	0	1	1	0	0	1	0	0	1	1	0	1	1	1	0	0	0	0	0	0	1	0	1	1	0	0	0	1	0	0	0	0	0	0	0	0	0	0
	GH104	peptidoglycan lytic transglycosylase (EC 3.2.1.-)	1	0	0	0	0	0	0	0	0	0	0	0	0	0	0	0	0	0	0	0	0	0	0	0	0	0	0	0	0	0	0	0	0	0	0	0	0	0	0	0	0	1	0	0	0	0	0
	GH23	peptidoglycan lyase (EC 4.2.2.n1) also known in the literature as peptidoglycan lytic transglycosylasechitinase (EC 3.2.1.14)	1	0	0	0	1	1	1	0	1	1	0	0	0	0	0	0	0	0	1	0	1	0	1	0	0	0	0	0	0	1	0	1	0	0	1	0	1	1	0	0	0	1	0	1	0	0	0
glucan lyase	GH31	alpha-glucan lyase (EC 4.2.2.13)	1	0	0	0	1	0	0	0	0	0	0	0	0	0	0	0	0	0	0	0	0	0	1	0	0	0	0	0	0	0	0	0	1	0	0	0	1	1	0	0	0	1	0	1	0	1	0
pectate lyase	PL1	exo-pectate lyase (EC 4.2.2.9)	1	0	0	0	0	0	0	0	0	0	0	1	0	1	0	0	0	1	0	0	0	0	0	0	0	0	0	1	0	1	0	0	0	1	0	0	0	1	0	0	0	1	0	0	0	0	0
	PL1	pectate lyase (EC 4.2.2.2)	1	0	0	0	0	0	0	0	0	0	0	1	0	1	0	0	0	1	0	0	0	0	0	0	0	0	0	1	0	1	0	0	0	1	0	0	0	1	0	0	0	1	0	0	0	0	0
	PL1	pectin lyase (EC 4.2.2.10)	1	0	0	0	0	0	0	0	0	0	0	1	0	1	0	0	0	1	0	0	0	0	0	0	0	0	0	1	0	1	0	0	0	1	0	0	0	1	0	0	0	1	0	0	0	0	0
xanthan lyase	PL8	xanthan lyase (EC 4.2.2.12)	1	0	0	0	0	0	0	0	0	0	0	0	0	0	0	0	0	0	0	0	0	0	0	0	1	0	0	0	0	0	0	0	0	0	0	0	0	0	0	0	0	0	0	0	0	0	0
alginate lyase	PL7	alpha-L-guluronate lyase G-specific alginate lyase (EC 4.2.2.11)	1	0	0	0	0	0	0	0	0	0	0	0	0	0	0	0	0	0	0	0	0	0	0	0	0	0	1	0	0	0	0	0	0	0	0	0	0	1	0	0	0	0	0	0	0	0	0
	PL7	oligoalginate lyase exo-alginate lyase (EC 4.2.2.26)	1	0	0	0	0	0	0	0	0	0	0	0	0	0	0	0	0	0	0	0	0	0	0	0	0	0	0	0	0	0	0	0	0	0	0	0	0	1	0	0	0	0	0	0	0	0	0
	PL7	poly(beta-mannuronate) lyase M-specific alginate lyase (EC 4.2.2.3)	1	0	0	0	0	0	0	0	0	0	0	0	0	0	0	0	0	0	0	0	0	0	0	0	0	0	1	0	0	0	0	0	0	0	0	0	0	1	0	0	0	0	0	0	0	0	0
	PL7	poly-(MG)-lyase MG-specific alginate lyase (EC 4.2.2.-)	1	0	0	0	0	0	0	0	0	0	0	0	0	0	0	0	0	0	0	0	0	0	0	0	0	0	1	0	0	0	0	0	0	0	0	0	0	1	0	0	0	0	0	0	0	0	0
glucuronan lyase	PL7	endo-beta-1,4-glucuronan lyase (EC 4.2.2.14)	1	0	0	0	0	0	0	0	0	0	0	0	0	0	0	0	0	0	0	0	0	0	0	0	0	0	0	0	0	0	0	0	0	0	0	0	0	1	0	0	0	0	0	0	0	0	0
hyaluronate lyase	PL8	hyaluronate lyase (EC 4.2.2.1)	1	0	0	0	0	0	0	0	0	0	0	0	0	0	0	0	0	0	0	0	0	0	0	0	1	0	0	0	0	0	0	0	0	0	0	0	0	0	0	0	0	0	0	0	0	0	0
heparin lyase	PL12	heparin lyase heparin lyase I (EC 4.2.2.7)	1	0	0	0	0	0	0	0	0	0	0	0	0	0	0	0	0	0	0	0	0	0	0	0	0	0	0	0	0	1	0	1	0	0	0	0	0	0	0	0	0	0	0	0	0	0	0
	PL12	heparin-sulfate lyase (EC 4.2.2.8)	1	0	0	0	0	0	0	0	0	0	0	0	0	0	0	0	0	0	0	0	0	0	1	0	0	0	0	0	0	1	0	1	0	0	0	0	0	1	0	0	0	0	0	0	0	1	0
glucosylceramidase	GH3	beta-glucosylceramidase (EC 3.2.1.45)	1	0	0	0	1	0	0	0	0	0	0	0	1	0	0	0	0	1	0	0	1	0	1	0	0	0	0	0	0	1	0	0	0	0	0	0	1	1	0	0	1	1	0	1	1	1	0
	GH5	beta-glucosylceramidase (EC 3.2.1.45)	1	0	1	1	1	0	0	0	1	0	0	0	0	0	1	0	1	1	1	1	1	1	1	0	0	0	1	0	1	1	0	1	1	1	1	0	1	1	0	0	0	1	0	1	1	1	0
galactosylceramidase	GH5	beta-galactosylceramidase (EC 3.2.1.46)	1	0	1	1	1	0	0	0	1	0	0	0	0	0	1	0	1	1	1	1	1	1	1	0	0	0	1	0	1	1	0	1	1	1	1	0	1	1	0	0	0	1	0	1	1	1	0
endoglycoceramidase	GH5	endoglycoceramidase (EC 3.2.1.123)	1	0	1	1	1	0	0	0	1	0	0	0	0	0	1	0	1	1	1	1	1	1	1	0	0	0	1	0	1	1	0	1	1	1	1	0	1	1	0	0	0	1	0	1	1	1	0
lactase	GH1	lactase (EC 3.2.1.108)	1	0	0	0	1	0	0	0	0	0	0	0	0	0	1	1	1	1	1	0	0	0	1	1	0	0	0	0	0	0	0	1	0	0	0	0	0	1	1	0	0	1	0	1	0	1	1
cellobiohydrolase	GH48	cellobiohydrolase (EC 3.2.1.91)	1	0	0	0	0	0	0	0	0	0	0	0	0	0	0	0	0	0	0	0	0	0	0	0	1	0	0	0	0	0	0	0	0	0	0	0	0	0	0	0	0	0	0	0	0	0	0
	GH51	cellobiohydrolase (EC 3.2.1.91)	1	0	0	0	0	0	0	0	0	0	1	0	0	0	0	0	0	0	1	0	0	0	0	0	0	0	0	0	0	0	0	1	0	0	1	0	1	0	0	0	0	1	0	0	0	0	0
	GH6	cellobiohydrolase (EC 3.2.1.91)	1	0	1	0	0	0	0	0	0	0	0	0	0	0	0	0	0	0	0	1	1	0	1	1	0	0	0	0	0	1	0	1	1	1	1	0	1	1	0	1	1	1	0	1	0	1	0
	GH9	cellobiohydrolase (EC 3.2.1.91)	1	0	0	0	0	0	0	0	0	0	0	0	0	0	0	0	0	0	0	0	0	0	0	0	0	0	1	0	0	1	0	0	0	0	0	0	1	1	0	0	0	0	0	0	0	0	0
	GH48	reducing end-acting cellobiohydrolase (EC 3.2.1.176)	1	0	0	0	0	0	0	0	0	0	0	0	0	0	0	0	0	0	0	0	0	0	0	0	1	0	0	0	0	0	0	0	0	0	0	0	0	1	0	0	0	0	0	0	0	0	0
	GH7	reducing end-acting cellobiohydrolase (EC 3.2.1.176)	1	0	0	0	0	0	0	0	0	0	0	0	0	0	0	0	0	0	0	0	0	0	0	0	0	0	0	0	0	0	0	1	0	0	0	0	0	0	0	0	0	0	0	0	0	0	0
sucrase	GH31	sucrase-isomaltase (EC 3.2.1.48) (EC 3.2.1.10)	1	0	0	0	1	0	0	0	0	0	0	0	0	0	0	0	0	0	0	0	0	0	1	0	0	0	0	0	0	0	0	0	1	0	0	0	1	1	0	0	0	1	0	1	0	1	0
	GH32	invertase (EC 3.2.1.26)	1	0	0	0	0	0	0	0	0	0	0	0	0	0	0	0	0	1	0	0	0	0	0	0	0	0	0	0	0	0	0	0	0	0	0	0	0	0	0	0	0	1	0	0	0	0	0
trehalase	GH13	trehalose-6-phosphate hydrolase (EC 3.2.1.93)	1	0	1	1	1	0	0	0	0	1	1	1	0	0	1	0	1	1	1	1	0	0	1	0	0	0	1	1	1	1	0	1	1	1	1	0	1	1	1	1	1	1	0	1	0	1	1
	GH15	alpha,alpha-trehalase (EC 3.2.1.28)	1	0	0	0	0	0	0	0	0	0	0	0	0	0	0	0	0	0	0	0	0	0	1	0	0	0	0	0	0	0	0	0	0	0	0	1	0	1	0	1	0	1	0	0	0	0	0
	GH37	alpha,alpha-trehalase (EC 3.2.1.28)	1	0	0	0	0	0	0	0	0	0	0	0	0	0	0	0	0	0	0	0	0	0	0	0	0	0	0	0	0	0	0	0	0	0	1	0	0	0	0	0	0	1	0	0	0	0	0
	GH65	alpha,alpha-trehalase (EC 3.2.1.28)	1	0	0	0	0	0	0	0	0	0	1	0	0	1	0	0	0	0	0	0	0	0	1	0	0	0	0	0	0	0	0	0	0	0	0	0	1	0	0	0	0	1	0	0	0	0	0
	GH13	malto-oligosyltrehalose trehalohydrolase (EC 3.2.1.141)	1	0	1	1	1	0	0	0	0	1	1	1	0	0	1	0	1	1	1	1	0	0	1	0	0	0	1	1	1	1	0	1	1	1	1	0	1	1	1	1	1	1	0	1	0	1	1
sulfoquinovosidase	GH31	sulfoquinovosidase (EC 3.2.1.-)	1	0	0	0	0	0	0	0	0	0	0	0	0	0	0	0	0	0	0	0	0	0	0	0	0	0	0	0	0	0	0	0	1	0	0	0	1	0	0	0	0	1	0	0	0	1	0
	GH31	sulfoquinovosidase (EC 3.2.1.199)	1	0	0	0	1	0	0	0	0	0	0	0	0	0	0	0	0	0	0	0	0	0	1	0	0	0	0	0	0	0	0	0	0	0	0	0	1	1	0	0	0	1	0	1	0	0	0
2-keto-3-deoxynononic acid hydrolase	GH33	2-keto-3-deoxynononic acid hydrolase KDNase (EC 3.2.1.-)	1	0	0	0	0	0	0	0	0	0	0	0	0	0	0	0	0	1	0	0	1	0	0	0	0	0	0	0	0	0	0	0	0	0	0	0	0	0	0	0	0	1	0	0	0	0	0
Kdo hydrolase	GH33	Kdo hydrolase (EC 3.2.1.124)	1	0	0	0	0	0	0	0	0	0	0	0	0	0	0	0	0	1	0	0	1	0	0	0	0	0	0	0	0	0	0	0	0	0	0	0	0	0	0	0	0	1	0	0	0	0	0
glucosylglycerate hydrolase	GH63	glucosylglycerate hydrolase (EC 3.2.1.208)	1	0	0	0	0	0	0	0	0	0	0	0	0	0	0	0	0	0	0	0	0	0	0	0	0	0	0	0	0	0	0	0	0	0	0	0	1	0	0	0	0	1	0	0	0	0	0
[truncated: 11 more columns]
